# Supplementary material for: Association Between Intergenerational Support, Technology Perception and Trust, and Intention to Seek Medical Care on the Internet Among Chinese Older Adults: Cross-Sectional Questionnaire Study
Source: J Med Internet Res. 2025 Jan 6;27:e65065. doi: 10.2196/65065 (PMC11747539; doi:10.2196/65065)
Supplement: Multimedia Appendix 2 [file jmir_v27i1e65065_app2.zip]

Archive with 1 entries (1 files):
- Data (centralized processing).xlsx
