# Supplementary material for: Association Between Intergenerational Support, Technology Perception and Trust, and Intention to Seek Medical Care on the Internet Among Chinese Older Adults: Cross-Sectional Questionnaire Study
Source: J Med Internet Res. 2025 Jan 6;27:e65065. doi: 10.2196/65065 (PMC11747539; doi:10.2196/65065)
Supplement: Multimedia Appendix 2 [file jmir_v27i1e65065_app2.zip › Data (centralized processing).xlsx]

## Sheet: spss数据(1217中心化）
序号	Age	Gender	Status of residence	Educational level	Occupation now or before retirement	monthly income	Urban/Rural	Number of children	Self-assessed health status	IS1	IS2	IS3	OMI1	OMI2	OMI3	OMI4	T1	T2	T3	PU1	PU2	PU3	PEOU1	PEOU2	PEOU3	PEOU4	PEOU5	eHL1	eHL2	eHL3	SMCI1	SMCI2	SMCI3	IS	OMI	T	PU	PEOU	eHL	SMCI	zIS	zeHL	zISxeHL
1	3	2	2	2	4	1	1	5	2	5	5	5	5	4	6	5	6	5	6	5	6	4	5	6	6	6	7	6	6	5	6	6	7	5	5	5.66667	5	6	5.66667	6.33333	-0.0344	1.65797	-0.0570341
2	2	2	2	4	3	2	2	2	3	5	5	6	7	6	7	6	6	6	5	6	6	7	7	6	4	5	6	2	4	4	6	7	5	5.33333	6.5	5.66667	6.33333	5.6	3.33333	6	0.298933	-0.675367	-0.20189
3	3	1	2	2	3	1	1	3	3	5	6	6	5	5	6	5	3	4	4	4	5	6	6	4	5	5	5	4	5	4	3	4	5	5.66667	5.25	3.66667	5	5	4.33333	4	0.632267	0.324633	0.205255
4	1	2	2	2	4	1	1	3	4	7	6	7	6	4	6	6	6	5	5	6	4	6	7	5	6	7	5	7	6	5	7	5	6	6.66667	5.5	5.33333	5.33333	6	6	6	1.63227	1.9913	3.25033
5	1	1	4	3	6	2	1	3	4	4	3	3	3	4	4	4	3	2	1	4	3	4	1	3	1	1	2	3	4	4	4	3	4	3.33333	3.75	2	3.66667	1.6	3.66667	3.66667	-1.70107	-0.342033	0.581822
6	4	2	3	2	4	1	1	5	2	6	5	6	7	6	7	6	2	2	3	5	5	5	6	4	6	5	7	2	2	5	2	2	2	5.66667	6.5	2.33333	5	5.6	3	2	0.632267	-1.0087	-0.637767
7	2	2	3	3	4	1	2	3	2	6	5	5	5	5	4	5	5	5	7	5	5	6	7	7	6	5	7	3	2	3	5	6	6	5.33333	4.75	5.66667	5.33333	6.4	2.66667	5.66667	0.298933	-1.34203	-0.401178
8	1	2	2	3	2	4	1	3	4	6	7	5	5	6	6	5	4	6	5	6	7	7	7	6	5	7	6	4	5	6	5	5	6	6	5.5	5	6.66667	6.2	5	5.33333	0.9656	0.9913	0.957199
9	1	1	2	3	3	3	1	4	4	6	7	7	4	3	4	2	4	5	6	5	5	5	4	4	6	5	6	6	5	7	7	5	6	6.66667	3.25	5	5	5	6	6	1.63227	1.9913	3.25033
10	3	2	1	1	4	1	1	6	4	6	5	5	3	3	3	4	3	4	3	5	4	5	7	6	5	6	6	3	4	5	6	4	4	5.33333	3.25	3.33333	4.66667	6	4	4.66667	0.298933	-0.0087	-0.00260072
11	1	2	4	3	3	2	1	4	4	6	5	6	4	5	4	4	5	4	6	7	7	7	3	5	3	4	3	3	2	3	7	7	4	5.66667	4.25	5	7	3.6	2.66667	6	0.632267	-1.34203	-0.848523
12	2	2	1	1	4	1	2	4	2	5	5	5	5	5	5	4	5	3	4	4	4	4	5	3	5	2	5	4	5	6	7	7	7	5	4.75	4	4	4	5	7	-0.0344	0.9913	-0.0341007
13	1	2	1	4	6	2	1	2	3	5	5	6	6	6	5	6	7	6	5	7	5	7	4	4	6	5	4	5	7	6	5	6	7	5.33333	5.75	6	6.33333	4.6	6	6	0.298933	1.9913	0.595266
14	4	2	3	3	4	1	1	2	4	5	6	6	5	6	6	6	4	5	5	4	4	4	3	3	5	5	4	5	5	6	4	4	5	5.66667	5.75	4.66667	4	4	5.33333	4.33333	0.632267	1.32463	0.837522
15	4	1	2	1	4	1	1	5	2	6	6	6	3	1	1	2	4	5	5	4	4	5	6	5	7	7	7	2	3	2	5	5	7	6	1.75	4.66667	4.33333	6.4	2.33333	5.66667	0.9656	-1.67537	-1.61773
16	1	2	4	1	4	1	1	3	3	3	3	3	6	4	4	4	4	5	5	4	5	3	6	5	6	7	5	5	7	7	3	3	3	3	4.5	4.66667	4	5.8	6.33333	3	-2.0344	2.32463	-4.72923
17	3	1	3	2	4	1	1	3	3	5	4	5	7	6	7	6	5	6	7	3	4	2	6	4	7	6	6	5	3	4	7	6	7	4.66667	6.5	6	3	5.8	4	6.66667	-0.367733	-0.0087	0.00319928
18	1	1	2	4	4	2	1	2	2	1	2	2	1	3	2	1	2	2	3	3	2	2	1	1	2	3	1	5	5	6	2	1	1	1.66667	1.75	2.33333	2.33333	1.6	5.33333	1.33333	-3.36773	1.32463	-4.46101
19	1	1	2	2	4	1	1	5	4	4	7	5	6	5	5	5	7	6	4	2	2	2	6	6	6	4	5	6	6	4	5	4	4	5.33333	5.25	5.66667	2	5.4	5.33333	4.33333	0.298933	1.32463	0.395977
20	1	2	2	5	2	3	2	3	4	5	7	7	5	5	4	5	5	5	6	6	3	5	5	5	3	5	5	5	5	3	5	5	4	6.33333	4.75	5.33333	4.66667	4.6	4.33333	4.66667	1.29893	0.324633	0.421677
21	1	2	3	2	4	1	1	3	3	2	1	1	2	2	4	4	1	2	3	4	3	2	3	1	2	1	1	6	6	4	2	1	3	1.33333	3	2	3	1.6	5.33333	2	-3.70107	1.32463	-4.90256
22	3	2	1	2	4	1	1	4	3	3	5	5	5	6	6	6	6	5	6	7	6	7	5	5	5	4	3	7	6	6	7	5	6	4.33333	5.75	5.66667	6.66667	4.4	6.33333	6	-0.701067	2.32463	-1.62972
23	1	1	4	4	2	1	1	2	3	5	6	7	3	5	6	7	3	3	4	6	6	5	5	6	7	5	6	5	5	4	4	5	5	6	5.25	3.33333	5.66667	5.8	4.66667	4.66667	0.9656	0.657967	0.635333
24	1	2	2	1	6	1	1	2	3	6	6	6	6	6	6	4	3	4	3	4	5	6	5	5	6	5	4	3	4	5	5	4	4	6	5.5	3.33333	5	5	4	4.33333	0.9656	-0.0087	-0.00840072
25	1	2	1	4	5	3	2	3	4	7	7	6	7	6	3	6	6	5	7	6	7	7	6	4	5	5	5	4	6	4	7	6	7	6.66667	5.5	6	6.66667	5	4.66667	6.66667	1.63227	0.657967	1.07398
26	1	2	2	1	4	2	1	5	2	5	7	7	3	5	4	5	7	7	5	5	7	7	3	3	4	5	3	4	5	5	3	5	4	6.33333	4.25	6.33333	6.33333	3.6	4.66667	4	1.29893	0.657967	0.854655
27	1	2	2	4	1	2	2	3	4	4	2	4	6	7	7	6	3	3	5	5	4	4	7	4	5	5	6	1	2	1	4	5	6	3.33333	6.5	3.66667	4.33333	5.4	1.33333	5	-1.70107	-2.67537	4.55098
28	3	2	3	6	2	5	2	4	4	4	5	4	4	6	6	6	5	4	6	5	4	5	7	7	7	6	5	3	2	2	4	4	5	4.33333	5.5	5	4.66667	6.4	2.33333	4.33333	-0.701067	-1.67537	1.17454
29	2	1	2	2	5	1	1	4	5	1	2	1	3	3	2	3	2	1	2	2	1	3	1	3	2	1	2	7	6	6	2	3	2	1.33333	2.75	1.66667	2	1.8	6.33333	2.33333	-3.70107	2.32463	-8.60362
30	1	1	4	5	1	5	2	2	3	5	6	5	3	3	3	4	2	4	4	4	5	6	4	4	3	4	5	4	6	6	6	4	6	5.33333	3.25	3.33333	5	4	5.33333	5.33333	0.298933	1.32463	0.395977
31	1	2	2	3	4	1	1	3	2	4	5	5	4	5	5	3	5	5	4	5	4	6	4	4	5	5	4	6	4	5	6	6	5	4.66667	4.25	4.66667	5	4.4	5	5.66667	-0.367733	0.9913	-0.364534
32	1	2	2	2	4	2	2	3	4	6	6	4	7	6	7	6	6	6	4	4	3	4	6	4	6	3	6	4	6	6	6	6	6	5.33333	6.5	5.33333	3.66667	5	5.33333	6	0.298933	1.32463	0.395977
33	3	1	4	2	4	1	1	4	2	6	5	6	6	7	7	6	4	3	4	5	4	4	7	6	6	7	5	5	4	5	5	5	4	5.66667	6.5	3.66667	4.33333	6.2	4.66667	4.66667	0.632267	0.657967	0.41601
34	1	1	3	1	4	1	2	5	3	4	5	5	5	5	5	6	5	3	4	5	5	5	7	6	6	5	6	6	5	5	5	6	5	4.66667	5.25	4	5	6	5.33333	5.33333	-0.367733	1.32463	-0.487112
35	1	1	1	2	1	1	1	3	1	2	3	2	6	7	7	6	6	5	4	5	6	6	6	6	5	5	4	5	5	2	5	5	5	2.33333	6.5	5	5.66667	5.2	4	5	-2.70107	-0.0087	0.0234993
36	5	2	4	5	1	4	2	2	4	5	7	5	2	5	5	6	4	3	5	7	7	6	6	5	4	6	5	4	4	4	5	4	6	5.66667	4.5	4	6.66667	5.2	4	5	0.632267	-0.0087	-0.00550072
37	3	1	2	2	6	1	2	3	3	7	5	7	7	5	7	7	7	5	7	7	5	7	7	5	7	6	7	6	4	5	4	4	3	6.33333	6.5	6.33333	6.33333	6.4	5	3.66667	1.29893	0.9913	1.28763
38	1	1	4	3	6	2	1	3	3	7	7	5	7	6	7	6	3	3	4	6	4	6	6	7	5	6	7	5	6	4	5	5	6	6.33333	6.5	3.33333	5.33333	6.2	5	5.33333	1.29893	0.9913	1.28763
39	1	2	2	3	6	1	1	3	4	6	5	6	2	3	3	3	5	6	5	5	7	6	3	4	4	6	4	7	5	5	5	5	5	5.66667	2.75	5.33333	6	4.2	5.66667	5	0.632267	1.65797	1.04828
40	4	1	2	4	6	5	2	2	5	7	7	5	3	4	2	4	4	3	4	3	4	4	4	4	3	4	4	4	4	4	4	4	4	6.33333	3.25	3.66667	3.66667	3.8	4	4	1.29893	-0.0087	-0.0113007
41	1	1	5	3	3	4	1	1	3	7	7	6	6	6	5	6	4	3	3	5	5	5	5	5	4	5	5	4	3	3	5	5	5	6.66667	5.75	3.33333	5	4.8	3.33333	5	1.63227	-0.675367	-1.10238
42	1	2	3	3	3	2	1	4	3	2	3	2	5	7	7	6	4	4	4	2	2	3	2	3	2	4	2	6	5	6	7	3	4	2.33333	6.25	4	2.33333	2.6	5.66667	4.66667	-2.70107	1.65797	-4.47828
43	1	1	4	3	4	2	1	3	4	6	6	5	6	4	4	5	5	5	6	4	5	5	5	6	2	4	4	3	3	2	4	4	5	5.66667	4.75	5.33333	4.66667	4.2	2.66667	4.33333	0.632267	-1.34203	-0.848523
44	1	2	4	3	4	2	1	3	2	6	7	5	5	6	6	5	4	6	5	6	7	7	7	6	5	7	6	4	5	4	5	5	6	6	5.5	5	6.66667	6.2	4.33333	5.33333	0.9656	0.324633	0.313466
45	1	2	5	4	6	3	2	3	5	7	5	7	7	5	7	7	4	6	4	5	6	5	6	4	6	6	5	4	6	6	6	6	6	6.33333	6.5	4.66667	5.33333	5.4	5.33333	6	1.29893	1.32463	1.72061
46	4	2	1	3	4	1	1	3	4	6	5	6	3	3	2	2	5	4	7	5	5	5	7	6	7	5	6	2	4	4	7	6	6	5.66667	2.5	5.33333	5	6.2	3.33333	6.33333	0.632267	-0.675367	-0.427012
47	1	2	2	1	6	1	1	3	3	7	7	6	7	7	7	6	5	6	7	7	5	6	7	4	6	5	6	3	4	4	3	3	3	6.66667	6.75	6	6	5.6	3.66667	3	1.63227	-0.342033	-0.55829
48	2	1	2	2	4	1	1	7	4	7	6	6	6	4	5	5	5	4	4	6	6	7	5	7	6	7	7	7	6	6	6	5	7	6.33333	5	4.33333	6.33333	6.4	6.33333	6	1.29893	2.32463	3.01954
49	3	2	2	2	4	1	1	3	3	7	7	7	4	3	1	1	5	6	4	5	6	7	6	4	5	6	5	3	3	4	5	5	5	7	2.25	5	6	5.2	3.33333	5	1.9656	-0.675367	-1.3275
50	5	2	4	1	1	3	1	6	5	6	6	5	5	5	4	5	5	6	6	6	5	6	4	5	6	5	6	4	5	6	4	5	5	5.66667	4.75	5.66667	5.66667	5.2	5	4.66667	0.632267	0.9913	0.626766
51	2	2	2	3	2	3	2	2	3	5	7	6	7	6	7	6	6	7	6	6	7	7	6	7	6	6	7	3	3	2	7	6	7	6	6.5	6.33333	6.66667	6.4	2.66667	6.66667	0.9656	-1.34203	-1.29587
52	1	2	4	4	3	3	2	2	3	4	3	3	6	7	6	7	2	3	4	4	4	4	7	5	7	6	6	4	3	4	3	4	3	3.33333	6.5	3	4	6.2	3.66667	3.33333	-1.70107	-0.342033	0.581822
53	1	1	4	3	4	2	1	2	3	7	5	7	5	6	6	7	6	5	6	3	4	3	6	5	6	4	7	6	6	4	4	5	4	6.33333	6	5.66667	3.33333	5.6	5.33333	4.33333	1.29893	1.32463	1.72061
54	4	2	1	2	4	1	1	3	4	4	6	5	2	5	5	6	4	7	7	5	5	6	6	5	4	6	5	7	5	6	7	6	7	5	4.5	6	5.33333	5.2	6	6.66667	-0.0344	1.9913	-0.0685007
55	1	1	3	2	6	1	1	2	3	6	5	6	5	4	5	5	5	4	5	5	4	6	3	4	2	3	2	3	3	3	4	5	7	5.66667	4.75	4.66667	5	2.8	3	5.33333	0.632267	-1.0087	-0.637767
56	5	1	2	2	4	2	1	4	5	6	5	7	6	7	6	7	6	6	6	7	7	6	6	7	6	7	6	2	2	3	7	6	5	6	6.5	6	6.66667	6.4	2.33333	6	0.9656	-1.67537	-1.61773
57	2	2	2	4	3	3	1	2	3	6	7	7	2	3	2	4	4	5	6	5	5	5	4	4	6	5	6	6	5	7	7	5	6	6.66667	2.75	5	5	5	6	6	1.63227	1.9913	3.25033
58	1	1	2	3	4	1	1	3	4	2	1	1	3	3	2	2	2	3	4	3	2	4	6	5	6	7	6	6	4	6	2	1	3	1.33333	2.5	3	3	6	5.33333	2	-3.70107	1.32463	-4.90256
59	1	2	2	3	4	1	1	3	2	5	6	5	4	4	4	5	4	4	4	4	4	5	3	4	4	2	2	6	4	6	4	4	4	5.33333	4.25	4	4.33333	3	5.33333	4	0.298933	1.32463	0.395977
60	1	1	4	2	4	4	1	3	5	5	5	6	3	4	5	4	4	4	4	7	7	7	3	4	6	3	4	7	5	6	6	6	7	5.33333	4	4	7	4	6	6.33333	0.298933	1.9913	0.595266
61	2	2	3	3	1	2	2	3	3	4	6	6	5	5	5	6	5	5	7	5	6	5	6	6	4	7	6	6	7	5	7	6	7	5.33333	5.25	5.66667	5.33333	5.8	6	6.66667	0.298933	1.9913	0.595266
62	4	1	3	2	4	1	2	4	2	2	1	2	6	7	5	5	2	2	1	3	3	4	2	3	2	4	3	4	4	3	4	2	2	1.66667	5.75	1.66667	3.33333	2.8	3.66667	2.66667	-3.36773	-0.342033	1.15188
63	1	2	2	4	6	2	1	3	3	6	5	4	7	7	6	7	6	4	5	7	6	7	6	6	7	7	5	4	5	4	4	4	4	5	6.75	5	6.66667	6.2	4.33333	4	-0.0344	0.324633	-0.0111674
64	2	1	2	2	6	1	1	3	3	4	4	3	6	6	5	5	5	5	6	5	6	6	7	6	6	5	6	2	2	1	4	3	4	3.66667	5.5	5.33333	5.66667	6	1.66667	3.66667	-1.36773	-2.34203	3.20328
65	4	2	2	2	4	1	1	4	3	5	6	6	5	5	5	7	6	6	5	1	2	2	5	4	5	6	5	6	7	5	6	6	5	5.66667	5.5	5.66667	1.66667	5	6	5.66667	0.632267	1.9913	1.25903
66	1	1	2	2	6	2	1	3	4	4	4	5	7	6	7	6	3	3	3	3	5	4	7	7	6	5	7	3	4	5	2	3	4	4.33333	6.5	3	4	6.4	4	3	-0.701067	-0.0087	0.00609928
67	1	1	5	3	6	1	1	3	3	6	6	4	5	5	5	6	4	5	4	4	4	4	4	5	6	5	5	4	5	5	3	5	5	5.33333	5.25	4.33333	4	5	4.66667	4.33333	0.298933	0.657967	0.196688
68	1	1	2	4	5	1	1	3	4	2	3	2	6	7	4	6	5	5	4	4	5	5	5	6	7	7	5	7	6	6	6	5	6	2.33333	5.75	4.66667	4.66667	6	6.33333	5.66667	-2.70107	2.32463	-6.27899
69	4	1	2	1	4	1	1	3	3	5	4	4	2	3	4	5	3	3	4	4	6	6	3	4	4	5	2	4	4	5	6	5	5	4.33333	3.5	3.33333	5.33333	3.6	4.33333	5.33333	-0.701067	0.324633	-0.22759
70	1	1	3	5	1	4	2	3	4	4	4	4	3	2	2	4	5	5	5	6	6	6	5	6	4	4	6	2	3	3	5	5	5	4	2.75	5	6	5	2.66667	5	-1.0344	-1.34203	1.3882
71	5	2	2	6	1	5	2	3	4	5	6	6	6	6	5	6	4	5	7	3	3	4	3	5	4	4	4	5	5	3	5	5	5	5.66667	5.75	5.33333	3.33333	4	4.33333	5	0.632267	0.324633	0.205255
72	1	2	1	4	1	3	2	3	2	5	4	5	7	7	7	7	2	3	2	7	6	6	7	5	7	6	6	5	5	4	4	3	3	4.66667	7	2.33333	6.33333	6.2	4.66667	3.33333	-0.367733	0.657967	-0.241956
73	1	2	4	3	3	2	1	3	3	4	4	6	6	6	5	5	7	5	6	5	5	4	6	7	5	7	7	6	4	4	6	6	4	4.66667	5.5	6	4.66667	6.4	4.66667	5.33333	-0.367733	0.657967	-0.241956
74	1	1	4	2	3	3	1	3	3	5	6	6	6	7	6	7	6	4	6	4	4	4	7	5	7	6	4	5	6	4	5	7	5	5.66667	6.5	5.33333	4	5.8	5	5.66667	0.632267	0.9913	0.626766
75	1	1	1	2	4	3	1	2	3	1	2	2	6	5	6	6	5	4	3	1	2	1	6	6	5	4	6	3	2	3	1	2	2	1.66667	5.75	4	1.33333	5.4	2.66667	1.66667	-3.36773	-1.34203	4.51961
76	1	2	4	2	6	2	1	3	3	4	4	5	7	6	7	6	3	3	3	3	5	4	7	7	6	5	7	3	4	5	2	3	4	4.33333	6.5	3	4	6.4	4	3	-0.701067	-0.0087	0.00609928
77	1	2	4	4	1	3	2	3	3	6	7	7	6	6	6	6	7	6	5	5	6	5	3	4	5	2	5	6	7	5	5	6	7	6.66667	6	6	5.33333	3.8	6	6	1.63227	1.9913	3.25033
78	1	2	2	5	2	2	2	3	5	6	5	4	5	6	6	6	5	6	5	6	5	5	4	5	6	5	4	4	3	3	6	5	6	5	5.75	5.33333	5.33333	4.8	3.33333	5.66667	-0.0344	-0.675367	0.0232326
79	1	1	2	2	4	1	1	4	4	4	6	5	2	5	5	6	4	7	7	5	5	6	6	5	4	6	5	4	5	4	7	6	7	5	4.5	6	5.33333	5.2	4.33333	6.66667	-0.0344	0.324633	-0.0111674
80	3	1	2	2	4	1	1	5	4	5	6	6	6	6	5	6	7	4	5	7	6	5	3	5	4	4	5	7	5	7	6	7	7	5.66667	5.75	5.33333	6	4.2	6.33333	6.66667	0.632267	2.32463	1.46979
81	5	2	1	4	3	3	2	1	4	4	4	4	5	4	6	5	7	6	7	5	4	5	5	4	6	7	6	4	5	4	6	6	5	4	5	6.66667	4.66667	5.6	4.33333	5.66667	-1.0344	0.324633	-0.335801
82	2	1	2	2	4	1	1	3	4	2	3	4	1	1	3	3	3	5	4	3	3	5	6	4	6	5	6	4	5	4	5	5	5	3	2	4	3.66667	5.4	4.33333	5	-2.0344	0.324633	-0.660434
83	1	2	4	4	1	2	2	4	2	5	6	6	5	7	7	6	3	2	4	5	4	6	7	7	6	7	5	5	3	5	6	5	4	5.66667	6.25	3	5	6.4	4.33333	5	0.632267	0.324633	0.205255
84	2	1	2	3	4	1	1	3	2	5	4	5	6	5	6	6	7	7	7	5	6	4	6	6	4	7	5	6	5	5	4	5	4	4.66667	5.75	7	5	5.6	5.33333	4.33333	-0.367733	1.32463	-0.487112
85	1	1	2	4	1	2	1	3	3	5	5	5	7	7	5	5	5	5	4	3	4	3	3	3	4	3	4	6	4	5	6	6	5	5	6	4.66667	3.33333	3.4	5	5.66667	-0.0344	0.9913	-0.0341007
86	1	1	2	6	2	5	2	3	4	5	4	5	6	6	6	6	5	6	7	4	3	2	4	3	5	5	4	5	3	4	7	6	7	4.66667	6	6	3	4.2	4	6.66667	-0.367733	-0.0087	0.00319928
87	1	2	2	5	2	3	2	3	3	7	6	5	5	6	6	6	6	4	4	7	5	6	5	5	4	3	5	4	5	3	5	4	4	6	5.75	4.66667	6	4.4	4	4.33333	0.9656	-0.0087	-0.00840072
88	2	1	2	2	3	3	1	4	2	6	5	7	7	7	6	7	7	6	7	7	6	7	7	6	7	6	7	5	4	5	7	6	7	6	6.75	6.66667	6.66667	6.6	4.66667	6.66667	0.9656	0.657967	0.635333
89	3	1	4	4	4	2	1	4	3	6	5	4	5	6	7	4	5	4	5	4	5	5	6	4	6	5	6	4	6	6	5	6	6	5	5.5	4.66667	4.66667	5.4	5.33333	5.66667	-0.0344	1.32463	-0.0455674
90	3	2	2	5	2	4	2	5	4	6	6	5	7	6	7	7	6	6	7	6	7	6	6	7	7	6	7	6	6	7	7	7	6	5.66667	6.75	6.33333	6.33333	6.6	6.33333	6.66667	0.632267	2.32463	1.46979
91	2	2	3	2	4	1	1	4	2	3	3	4	3	3	3	4	4	3	4	2	2	2	7	5	4	6	6	2	2	3	2	3	2	3.33333	3.25	3.66667	2	5.6	2.33333	2.33333	-1.70107	-1.67537	2.84991
92	3	1	2	2	4	2	2	3	4	5	4	5	6	5	6	6	4	4	3	3	4	5	2	3	4	3	4	4	5	3	3	4	5	4.66667	5.75	3.66667	4	3.2	4	4	-0.367733	-0.0087	0.00319928
93	2	2	2	2	4	1	2	3	1	6	5	5	5	5	4	5	3	4	3	5	4	5	7	5	6	6	4	4	4	5	6	4	4	5.33333	4.75	3.33333	4.66667	5.6	4.33333	4.66667	0.298933	0.324633	0.0970437
94	5	2	1	6	1	2	1	2	4	5	5	5	6	6	5	6	6	5	6	4	3	4	4	4	3	3	5	7	5	6	4	6	5	5	5.75	5.66667	3.66667	3.8	6	5	-0.0344	1.9913	-0.0685007
95	1	2	2	2	4	3	1	3	4	7	5	7	3	4	5	6	6	5	6	3	4	3	6	6	4	5	6	4	6	6	4	5	4	6.33333	4.5	5.66667	3.33333	5.4	5.33333	4.33333	1.29893	1.32463	1.72061
96	1	1	2	2	5	2	1	4	3	6	5	7	6	6	4	4	3	4	4	3	4	4	4	4	3	4	4	4	4	4	4	4	4	6	5	3.66667	3.66667	3.8	4	4	0.9656	-0.0087	-0.00840072
97	1	2	4	2	6	2	2	3	2	5	4	4	2	3	4	5	3	3	4	4	6	6	3	4	4	5	2	4	4	5	6	5	5	4.33333	3.5	3.33333	5.33333	3.6	4.33333	5.33333	-0.701067	0.324633	-0.22759
98	4	1	4	3	6	2	1	4	4	6	7	7	5	4	5	5	5	5	6	3	5	4	6	5	6	5	6	6	5	6	3	2	3	6.66667	4.75	5.33333	4	5.6	5.66667	2.66667	1.63227	1.65797	2.70624
99	1	2	4	4	4	1	1	3	4	4	6	5	5	5	6	6	6	5	6	4	5	5	5	4	5	4	4	5	3	5	4	5	5	5	5.5	5.66667	4.66667	4.4	4.33333	4.66667	-0.0344	0.324633	-0.0111674
100	1	1	3	3	4	1	1	3	3	5	4	5	4	3	4	4	4	3	4	7	6	6	3	3	4	2	3	5	5	4	4	4	4	4.66667	3.75	3.66667	6.33333	3	4.66667	4	-0.367733	0.657967	-0.241956
101	1	2	2	3	3	1	2	3	3	3	6	5	6	5	6	6	4	3	3	6	5	6	4	3	5	4	4	7	6	5	5	5	4	4.66667	5.75	3.33333	5.66667	4	6	4.66667	-0.367733	1.9913	-0.732267
102	1	2	4	2	6	1	1	3	5	6	3	4	5	4	5	5	6	4	6	4	5	4	6	5	4	5	6	3	5	3	6	3	5	4.33333	4.75	5.33333	4.33333	5.2	3.66667	4.66667	-0.701067	-0.342033	0.239788
103	4	2	2	5	1	3	2	3	3	2	3	2	6	7	7	7	5	5	4	6	5	5	6	5	6	4	6	5	4	4	3	4	4	2.33333	6.75	4.66667	5.33333	5.4	4.33333	3.66667	-2.70107	0.324633	-0.876856
104	1	1	2	4	1	3	2	4	4	4	4	4	3	3	3	4	3	2	2	6	6	6	6	4	7	5	6	4	4	4	3	5	5	4	3.25	2.33333	6	5.6	4	4.33333	-1.0344	-0.0087	0.00899928
105	2	2	2	5	2	4	2	2	3	5	7	7	7	7	6	7	7	6	7	6	6	7	4	6	5	6	6	6	7	6	6	6	7	6.33333	6.75	6.66667	6.33333	5.4	6.33333	6.33333	1.29893	2.32463	3.01954
106	1	2	2	2	4	1	1	3	3	3	3	2	4	5	5	4	2	3	2	5	3	4	4	4	3	2	4	2	3	3	5	5	4	2.66667	4.5	2.33333	4	3.4	2.66667	4.66667	-2.36773	-1.34203	3.17758
107	1	1	1	4	4	2	1	2	3	6	7	6	4	4	5	4	4	5	6	6	6	7	2	5	4	5	5	4	6	5	5	7	6	6.33333	4.25	5	6.33333	4.2	5	6	1.29893	0.9913	1.28763
108	4	1	2	6	2	3	2	3	3	6	6	4	7	6	3	3	3	3	2	5	2	5	4	5	5	6	5	6	6	4	6	6	4	5.33333	4.75	2.66667	4	5	5.33333	5.33333	0.298933	1.32463	0.395977
109	3	2	4	4	2	3	2	3	4	4	3	3	4	3	4	3	6	5	6	6	7	6	3	2	3	4	3	3	4	3	4	3	6	3.33333	3.5	5.66667	6.33333	3	3.33333	4.33333	-1.70107	-0.675367	1.14884
110	1	2	4	3	4	2	2	2	4	7	5	7	6	4	6	6	5	6	6	6	4	5	6	4	5	5	6	7	6	5	6	6	5	6.33333	5.5	5.66667	5	5.2	6	5.66667	1.29893	1.9913	2.58657
111	1	2	1	2	4	2	2	2	4	7	7	5	4	6	5	6	3	3	3	3	3	3	6	6	4	7	6	7	7	6	6	6	6	6.33333	5.25	3	3	5.8	6.66667	6	1.29893	2.65797	3.45252
112	5	1	2	1	4	1	2	4	2	6	5	6	6	7	7	7	5	6	5	5	5	4	7	7	6	5	7	5	3	5	4	5	6	5.66667	6.75	5.33333	4.66667	6.4	4.33333	5	0.632267	0.324633	0.205255
113	3	1	4	1	4	1	1	4	3	2	2	3	6	6	5	6	6	5	4	6	5	6	4	4	3	2	3	4	5	6	4	5	5	2.33333	5.75	5	5.66667	3.2	5	4.66667	-2.70107	0.9913	-2.67757
114	5	1	1	5	3	3	2	3	3	4	6	5	7	7	6	7	4	7	7	5	5	6	6	5	3	4	5	1	2	1	7	6	7	5	6.75	6	5.33333	4.6	1.33333	6.66667	-0.0344	-2.67537	0.0920326
115	4	1	1	3	4	1	1	5	2	2	3	2	5	7	6	6	6	5	4	5	4	6	3	5	5	4	5	5	4	5	6	5	4	2.33333	6	5	5	4.4	4.66667	5	-2.70107	0.657967	-1.77721
116	5	1	3	4	1	3	2	6	3	7	7	6	7	6	3	6	6	5	7	6	7	7	6	4	5	5	5	6	4	6	7	6	7	6.66667	5.5	6	6.66667	5	5.33333	6.66667	1.63227	1.32463	2.16215
117	2	2	2	1	6	1	1	4	2	3	4	3	5	5	6	7	5	3	3	5	4	5	5	6	4	5	2	3	2	3	6	4	4	3.33333	5.75	3.66667	4.66667	4.4	2.66667	4.66667	-1.70107	-1.34203	2.28289
118	5	2	2	6	1	5	2	1	5	7	5	7	6	4	6	7	6	5	6	2	3	3	6	5	6	4	6	5	4	6	5	6	5	6.33333	5.75	5.66667	2.66667	5.4	5	5.33333	1.29893	0.9913	1.28763
119	2	1	1	3	4	1	1	3	3	6	5	5	7	6	6	5	5	4	5	6	4	6	5	5	6	5	6	7	6	6	6	5	6	5.33333	6	4.66667	5.33333	5.4	6.33333	5.66667	0.298933	2.32463	0.69491
120	2	2	3	2	4	1	1	3	4	5	6	6	5	6	6	6	4	4	4	3	4	3	7	6	5	7	7	4	5	6	7	5	5	5.66667	5.75	4	3.33333	6.4	5	5.66667	0.632267	0.9913	0.626766
121	1	1	2	4	4	1	1	3	2	5	5	6	6	6	5	6	4	4	5	5	6	5	4	4	6	5	4	5	7	6	4	5	6	5.33333	5.75	4.33333	5.33333	4.6	6	5	0.298933	1.9913	0.595266
122	1	1	4	6	1	5	2	2	4	5	6	6	6	7	7	7	6	4	6	6	6	6	5	4	3	4	4	5	6	4	5	7	5	5.66667	6.75	5.33333	6	4	5	5.66667	0.632267	0.9913	0.626766
123	1	1	2	3	4	1	1	3	3	6	5	6	6	6	6	5	4	3	4	5	4	4	4	5	4	6	4	5	4	5	5	5	4	5.66667	5.75	3.66667	4.33333	4.6	4.66667	4.66667	0.632267	0.657967	0.41601
124	1	1	2	5	1	3	2	3	4	5	4	5	4	3	4	4	4	3	4	7	6	6	3	3	4	2	3	5	5	4	4	4	4	4.66667	3.75	3.66667	6.33333	3	4.66667	4	-0.367733	0.657967	-0.241956
125	2	2	1	1	4	1	2	3	4	5	6	7	2	2	2	3	4	4	3	5	6	4	2	3	2	3	3	2	2	2	2	3	2	6	2.25	3.66667	5	2.6	2	2.33333	0.9656	-2.0087	-1.9396
126	2	2	1	1	4	1	2	3	2	6	6	6	3	4	3	3	3	2	4	4	5	3	6	6	6	5	4	4	3	5	3	4	3	6	3.25	3	4	5.4	4	3.33333	0.9656	-0.0087	-0.00840072
127	3	1	2	2	4	1	2	3	4	5	7	7	2	2	4	4	4	3	4	5	5	4	2	2	1	2	2	2	2	2	3	2	2	6.33333	3	3.66667	4.66667	1.8	2	2.33333	1.29893	-2.0087	-2.60917
128	3	1	2	2	4	1	2	3	5	6	5	6	2	3	3	2	4	5	4	3	2	3	2	3	2	3	2	3	2	3	3	2	2	5.66667	2.5	4.33333	2.66667	2.4	2.66667	2.33333	0.632267	-1.34203	-0.848523
129	4	2	1	1	4	1	2	3	2	6	7	5	6	5	6	6	4	6	5	6	7	7	6	5	6	4	6	6	5	6	5	5	6	6	5.75	5	6.66667	5.4	5.66667	5.33333	0.9656	1.65797	1.60093
130	1	2	2	2	4	1	2	2	3	6	5	4	5	5	6	5	6	4	5	5	6	5	2	2	2	3	4	4	5	4	4	5	4	5	5.25	5	5.33333	2.6	4.33333	4.33333	-0.0344	0.324633	-0.0111674
131	2	1	2	2	4	1	2	5	4	6	5	6	5	5	5	5	5	4	7	7	7	5	4	2	2	3	2	3	3	3	5	6	5	5.66667	5	5.33333	6.33333	2.6	3	5.33333	0.632267	-1.0087	-0.637767
132	1	1	2	3	5	1	2	2	3	7	5	6	6	5	6	5	6	4	4	6	7	6	4	4	6	2	4	4	5	4	6	6	5	6	5.5	4.66667	6.33333	4	4.33333	5.66667	0.9656	0.324633	0.313466
133	1	1	2	3	5	1	2	3	4	6	7	6	4	4	5	4	4	5	6	6	6	7	2	5	4	5	5	4	6	5	5	7	6	6.33333	4.25	5	6.33333	4.2	5	6	1.29893	0.9913	1.28763
134	3	2	2	3	4	1	2	2	4	7	5	7	5	6	6	7	6	5	6	2	1	2	6	5	6	4	7	6	4	6	4	5	4	6.33333	6	5.66667	1.66667	5.6	5.33333	4.33333	1.29893	1.32463	1.72061
135	4	1	2	2	4	1	2	2	3	7	7	6	7	6	3	6	6	5	7	6	7	7	6	4	5	5	5	6	7	7	7	6	7	6.66667	5.5	6	6.66667	5	6.66667	6.66667	1.63227	2.65797	4.33851
136	2	2	1	2	4	1	2	3	4	6	6	5	7	7	6	7	4	7	7	5	5	6	2	2	3	4	2	7	5	6	7	6	7	5.66667	6.75	6	5.33333	2.6	6	6.66667	0.632267	1.9913	1.25903
137	4	2	1	1	4	1	2	5	3	4	5	5	2	2	2	4	5	4	3	6	4	6	7	6	7	5	6	2	3	4	2	2	3	4.66667	2.5	4	5.33333	6.2	3	2.33333	-0.367733	-1.0087	0.370933
138	3	2	1	1	4	1	2	2	3	4	4	5	6	4	4	4	3	4	4	4	5	5	6	5	6	7	5	1	2	2	3	4	4	4.33333	4.5	3.66667	4.66667	5.8	1.66667	3.66667	-0.701067	-2.34203	1.64192
139	1	2	4	1	4	1	2	3	4	5	5	6	3	3	4	3	3	3	3	3	5	5	7	4	7	6	5	3	3	2	7	6	6	5.33333	3.25	3	4.33333	5.8	2.66667	6.33333	0.298933	-1.34203	-0.401178
140	1	1	1	6	1	5	2	1	5	6	7	5	7	6	7	6	6	6	7	5	6	6	6	6	7	6	7	6	7	6	6	7	6	6	6.5	6.33333	5.66667	6.4	6.33333	6.33333	0.9656	2.32463	2.24467
141	4	1	4	1	4	1	2	3	2	3	5	6	5	5	5	6	5	4	4	7	6	7	3	2	2	2	2	5	5	5	5	5	5	4.66667	5.25	4.33333	6.66667	2.2	5	5	-0.367733	0.9913	-0.364534
142	1	1	4	2	3	1	2	3	2	6	5	6	6	6	5	6	4	6	6	4	6	6	2	2	1	4	1	2	2	1	6	6	5	5.66667	5.75	5.33333	5.33333	2	1.66667	5.66667	0.632267	-2.34203	-1.48079
143	1	1	4	3	4	2	2	2	4	4	5	4	6	7	7	6	3	5	5	5	4	5	6	6	4	5	6	1	2	3	6	4	4	4.33333	6.5	4.33333	4.66667	5.4	2	4.66667	-0.701067	-2.0087	1.40823
144	1	1	2	2	3	2	2	2	4	6	7	5	3	4	3	3	3	3	3	4	3	4	5	5	6	4	5	3	4	2	6	5	5	6	3.25	3	3.66667	5	3	5.33333	0.9656	-1.0087	-0.974001
145	2	1	4	3	3	2	2	2	4	5	6	7	2	4	3	4	3	2	2	4	3	4	2	2	1	3	2	2	2	1	4	5	4	6	3.25	2.33333	3.66667	2	1.66667	4.33333	0.9656	-2.34203	-2.26147
146	1	2	2	3	4	1	2	5	3	6	5	7	3	5	3	5	3	3	2	4	2	4	2	3	1	3	2	2	2	1	4	5	4	6	4	2.66667	3.33333	2.2	1.66667	4.33333	0.9656	-2.34203	-2.26147
147	3	1	2	3	4	1	2	5	3	1	2	2	3	4	3	4	2	2	2	4	3	4	1	2	1	2	2	2	1	1	4	4	3	1.66667	3.5	2	3.66667	1.6	1.33333	3.66667	-3.36773	-2.67537	9.00992
148	3	1	2	4	1	3	2	3	3	6	7	5	6	5	6	4	7	7	6	6	6	6	3	5	4	4	6	6	6	5	6	6	5	6	5.25	6.66667	6	4.4	5.66667	5.66667	0.9656	1.65797	1.60093
149	3	1	2	2	1	3	2	3	2	6	5	7	2	4	5	5	5	7	6	6	5	6	6	5	4	4	7	2	2	2	6	6	5	6	4	6	5.66667	5.2	2	5.66667	0.9656	-2.0087	-1.9396
150	2	1	2	5	1	4	2	2	2	6	7	5	7	7	6	7	7	6	7	6	6	7	6	6	6	4	6	7	6	7	6	6	7	6	6.75	6.66667	6.33333	5.6	6.66667	6.33333	0.9656	2.65797	2.56653
151	1	2	2	2	3	2	2	2	4	6	5	6	3	3	2	3	6	5	5	3	2	3	3	3	2	2	3	3	2	3	3	3	3	5.66667	2.75	5.33333	2.66667	2.6	2.66667	3	0.632267	-1.34203	-0.848523
152	4	1	2	3	1	3	2	6	3	6	5	4	5	5	6	5	6	4	5	5	6	5	2	2	2	3	4	4	5	4	4	5	4	5	5.25	5	5.33333	2.6	4.33333	4.33333	-0.0344	0.324633	-0.0111674
153	3	1	2	4	1	3	2	2	4	4	5	5	2	2	2	4	5	4	6	6	4	6	7	6	7	5	6	2	3	4	2	2	3	4.66667	2.5	5	5.33333	6.2	3	2.33333	-0.367733	-1.0087	0.370933
154	3	1	2	1	4	1	2	3	3	7	6	7	5	4	6	4	5	5	5	7	5	7	3	4	5	5	5	7	5	5	6	7	7	6.66667	4.75	5	6.33333	4.4	5.66667	6.66667	1.63227	1.65797	2.70624
155	3	1	2	2	4	1	2	2	3	6	4	4	4	5	5	4	5	5	6	1	2	1	5	5	3	4	5	5	5	5	7	6	6	4.66667	4.5	5.33333	1.33333	4.4	5	6.33333	-0.367733	0.9913	-0.364534
156	1	2	2	1	4	1	2	2	4	2	3	2	6	6	7	5	5	5	5	1	1	2	6	7	5	7	7	3	2	2	2	3	3	2.33333	6	5	1.33333	6.4	2.33333	2.66667	-2.70107	-1.67537	4.52528
157	1	1	1	3	4	1	2	2	4	6	7	5	3	2	2	3	3	2	3	6	5	6	3	2	3	3	3	3	4	3	3	2	3	6	2.5	2.66667	5.66667	2.8	3.33333	2.66667	0.9656	-0.675367	-0.652134
158	1	1	2	2	3	2	2	3	4	5	6	7	3	5	3	3	3	5	5	5	5	5	5	5	4	4	6	3	3	3	4	4	3	6	3.5	4.33333	5	4.8	3	3.66667	0.9656	-1.0087	-0.974001
159	3	1	1	4	5	2	2	5	4	6	5	7	6	3	3	2	6	4	6	6	6	5	3	3	2	1	3	3	3	3	6	6	5	6	3.5	5.33333	5.66667	2.4	3	5.66667	0.9656	-1.0087	-0.974001
160	5	1	2	1	4	1	2	4	2	1	2	2	3	3	3	2	2	3	3	3	1	2	3	3	3	5	4	6	7	7	2	1	1	1.66667	2.75	2.66667	2	3.6	6.66667	1.33333	-3.36773	2.65797	-8.95132
161	2	1	2	5	1	4	2	2	4	6	5	7	4	6	5	6	4	6	6	6	5	6	6	4	6	6	5	3	3	4	6	6	5	6	5.25	5.33333	5.66667	5.4	3.33333	5.66667	0.9656	-0.675367	-0.652134
162	2	1	2	3	4	1	2	2	4	6	7	5	6	6	5	4	3	3	2	2	3	3	1	1	3	1	1	2	3	2	2	2	3	6	5.25	2.66667	2.66667	1.4	2.33333	2.33333	0.9656	-1.67537	-1.61773
163	1	1	1	1	3	1	2	3	4	4	4	5	3	3	3	3	5	6	6	3	5	4	7	5	6	7	7	3	4	5	2	3	4	4.33333	3	5.66667	4	6.4	4	3	-0.701067	-0.0087	0.00609928
164	1	1	2	2	4	1	2	2	3	7	7	7	7	6	7	6	5	6	5	5	6	5	5	3	3	4	4	6	7	6	7	6	6	7	6.5	5.33333	5.33333	3.8	6.33333	6.33333	1.9656	2.32463	4.5693
165	1	2	2	2	4	1	2	3	3	6	6	6	4	5	5	4	7	4	5	6	4	5	3	2	4	3	5	4	3	3	5	4	6	6	4.5	5.33333	5	3.4	3.33333	5	0.9656	-0.675367	-0.652134
166	3	2	2	5	2	3	2	2	3	6	5	7	6	5	5	6	6	6	5	6	5	6	5	5	4	4	5	4	3	3	5	5	6	6	5.5	5.66667	5.66667	4.6	3.33333	5.33333	0.9656	-0.675367	-0.652134
167	3	1	2	4	1	2	2	2	3	4	4	5	6	6	5	5	5	6	4	6	6	4	3	5	4	4	5	5	5	4	3	5	5	4.33333	5.5	5	5.33333	4.2	4.66667	4.33333	-0.701067	0.657967	-0.461278
168	3	2	2	3	1	2	2	2	2	6	6	7	6	6	5	6	3	3	3	6	5	6	4	5	5	6	5	6	5	5	5	5	4	6.33333	5.75	3	5.66667	5	5.33333	4.66667	1.29893	1.32463	1.72061
169	3	1	4	2	3	2	2	2	2	4	4	5	6	4	4	4	5	6	6	4	5	5	6	5	6	7	5	4	5	4	3	4	4	4.33333	4.5	5.66667	4.66667	5.8	4.33333	3.66667	-0.701067	0.324633	-0.22759
170	1	2	2	2	3	2	2	2	4	6	5	6	5	6	5	5	5	6	5	5	7	6	2	4	3	2	4	7	5	5	5	5	5	5.66667	5.25	5.33333	6	3	5.66667	5	0.632267	1.65797	1.04828
171	1	1	2	3	3	1	2	3	4	6	5	7	3	4	3	3	5	6	5	3	3	3	3	3	3	2	3	3	2	2	3	3	4	6	3.25	5.33333	3	2.8	2.33333	3.33333	0.9656	-1.67537	-1.61773
172	1	1	2	2	4	1	2	3	2	5	6	6	5	5	5	6	5	6	5	4	4	4	4	5	5	4	3	5	5	6	4	4	5	5.66667	5.25	5.33333	4	4.2	5.33333	4.33333	0.632267	1.32463	0.837522
173	3	2	3	1	4	1	2	4	4	5	5	6	6	5	6	6	4	3	3	4	4	5	2	3	4	3	3	5	5	4	7	6	6	5.33333	5.75	3.33333	4.33333	3	4.66667	6.33333	0.298933	0.657967	0.196688
174	1	2	5	3	4	1	2	2	2	6	7	7	4	5	5	6	4	5	6	5	5	5	6	5	7	6	7	7	6	6	7	5	6	6.66667	5	5	5	6.2	6.33333	6	1.63227	2.32463	3.79442
175	1	1	2	5	1	3	2	2	4	5	7	6	6	6	3	3	6	5	5	6	5	6	6	5	6	5	6	6	6	5	5	5	4	6	4.5	5.33333	5.66667	5.6	5.66667	4.66667	0.9656	1.65797	1.60093
176	1	2	2	1	5	1	2	3	3	6	6	7	6	5	4	5	3	5	4	5	3	3	3	3	3	3	2	3	3	3	3	3	3	6.33333	5	4	3.66667	2.8	3	3	1.29893	-1.0087	-1.31023
177	1	1	2	3	5	3	2	3	4	6	5	7	6	4	5	5	5	3	3	4	3	4	6	4	6	6	6	4	4	3	6	6	5	6	5	3.66667	3.66667	5.6	3.66667	5.66667	0.9656	-0.342033	-0.330267
178	1	2	1	2	4	2	2	2	4	5	7	7	6	6	5	6	5	5	5	3	3	3	2	2	4	3	2	6	7	7	6	6	6	6.33333	5.75	5	3	2.6	6.66667	6	1.29893	2.65797	3.45252
179	1	1	4	4	5	3	2	2	3	7	5	7	6	7	6	6	5	6	6	6	5	6	6	6	5	5	5	1	1	3	3	3	2	6.33333	6.25	5.66667	5.66667	5.4	1.66667	2.66667	1.29893	-2.34203	-3.04215
180	5	1	2	1	3	2	2	2	3	2	3	1	3	3	2	2	3	2	2	2	3	2	3	5	4	3	5	7	5	7	1	2	3	2	2.5	2.33333	2.33333	4	6.33333	2	-3.0344	2.32463	-7.05387
181	1	1	2	5	1	5	2	3	3	6	7	7	6	5	6	6	7	4	6	5	5	6	4	7	5	6	5	7	5	6	5	6	7	6.66667	5.75	5.66667	5.33333	5.4	6	6	1.63227	1.9913	3.25033
182	5	2	2	1	5	1	2	4	2	5	5	3	7	6	6	5	5	5	4	5	5	5	5	5	6	5	5	2	2	5	2	2	4	4.33333	6	4.66667	5	5.2	3	2.66667	-0.701067	-1.0087	0.707166
183	2	2	4	2	4	1	1	3	5	4	4	5	6	5	5	7	3	3	3	3	5	4	2	5	4	5	5	3	4	5	2	3	4	4.33333	5.75	3	4	4.2	4	3	-0.701067	-0.0087	0.00609928
184	1	2	2	1	4	1	1	3	2	6	6	5	2	2	2	2	5	4	7	4	4	4	5	3	4	3	3	5	5	6	5	6	5	5.66667	2	5.33333	4	3.6	5.33333	5.33333	0.632267	1.32463	0.837522
185	1	2	4	1	4	1	1	3	5	4	5	4	5	7	7	7	3	2	4	4	4	5	6	4	6	5	6	4	3	3	4	4	5	4.33333	6.5	3	4.33333	5.4	3.33333	4.33333	-0.701067	-0.675367	0.473477
186	2	2	2	4	4	2	1	4	3	4	4	3	5	7	6	6	6	5	6	6	4	4	5	5	5	4	6	6	4	6	3	3	3	3.66667	6	5.66667	4.66667	5	5.33333	3	-1.36773	1.32463	-1.81175
187	2	2	2	1	4	1	1	7	5	4	5	6	4	5	5	6	5	4	5	5	4	5	5	3	5	4	5	7	6	5	4	5	4	5	5	4.66667	4.66667	4.4	6	4.33333	-0.0344	1.9913	-0.0685007
188	5	2	2	1	4	1	1	7	2	6	6	6	5	4	4	4	4	4	5	5	4	4	5	5	5	6	4	4	5	6	5	6	5	6	4.25	4.33333	4.33333	5	5	5.33333	0.9656	0.9913	0.957199
189	1	1	3	3	5	3	1	3	5	5	6	7	6	6	5	6	5	5	3	4	4	5	5	4	5	5	6	5	3	5	5	5	6	6	5.75	4.33333	4.33333	5	4.33333	5.33333	0.9656	0.324633	0.313466
190	1	1	4	2	3	2	1	1	4	2	3	2	2	1	4	2	3	2	1	1	1	3	3	2	4	3	3	3	2	2	2	3	1	2.33333	2.25	2	1.66667	3	2.33333	2	-2.70107	-1.67537	4.52528
191	1	1	3	1	4	1	1	2	5	5	7	7	4	5	5	4	4	4	4	4	5	4	2	4	3	3	3	7	6	7	6	7	6	6.33333	4.5	4	4.33333	3	6.66667	6.33333	1.29893	2.65797	3.45252
192	4	1	4	3	1	2	1	4	2	5	6	5	5	5	6	5	2	3	2	5	4	5	5	4	4	3	4	5	6	4	6	5	6	5.33333	5.25	2.33333	4.66667	4	5	5.66667	0.298933	0.9913	0.296333
193	3	1	2	3	3	1	1	3	2	5	5	6	3	3	4	3	3	3	3	3	5	5	7	7	7	6	5	5	5	4	7	6	6	5.33333	3.25	3	4.33333	6.4	4.66667	6.33333	0.298933	0.657967	0.196688
194	5	1	1	2	1	2	1	7	2	4	5	6	4	6	5	5	5	7	5	7	7	5	4	3	5	5	5	3	3	3	5	6	5	5	5	5.66667	6.33333	4.4	3	5.33333	-0.0344	-1.0087	0.0346993
195	1	1	2	4	3	2	1	3	2	1	2	2	6	7	6	7	5	5	3	6	6	6	1	2	1	2	2	5	7	7	3	5	5	1.66667	6.5	4.33333	6	1.6	6.33333	4.33333	-3.36773	2.32463	-7.82875
196	2	2	2	1	4	1	1	4	3	5	7	6	3	2	3	3	4	5	4	5	6	6	6	4	5	5	6	3	4	5	5	5	4	6	2.75	4.33333	5.66667	5.2	4	4.66667	0.9656	-0.0087	-0.00840072
197	1	1	2	4	5	2	1	3	3	7	7	5	4	6	5	6	6	5	6	4	6	6	5	6	7	7	6	7	6	5	5	5	6	6.33333	5.25	5.66667	5.33333	6.2	6	5.33333	1.29893	1.9913	2.58657
198	1	2	2	4	1	2	1	3	3	7	5	5	6	4	5	3	7	5	6	7	6	7	3	3	3	4	2	2	2	1	4	5	5	5.66667	4.5	6	6.66667	3	1.66667	4.66667	0.632267	-2.34203	-1.48079
199	1	2	4	2	5	2	1	3	2	6	6	7	6	6	3	6	3	4	3	5	3	3	2	2	2	2	1	3	3	3	5	5	5	6.33333	5.25	3.33333	3.66667	1.8	3	5	1.29893	-1.0087	-1.31023
200	1	2	2	2	5	2	1	2	3	6	5	6	5	6	6	5	7	6	7	7	6	5	7	6	7	5	7	5	4	5	2	3	2	5.66667	5.5	6.66667	6	6.4	4.66667	2.33333	0.632267	0.657967	0.41601
201	1	2	2	2	5	2	1	2	3	4	6	6	7	6	7	6	4	7	7	7	5	6	6	5	5	4	5	2	3	3	5	5	4	5.33333	6.5	6	6	5	2.66667	4.66667	0.298933	-1.34203	-0.401178
202	4	1	2	1	4	1	1	3	4	6	7	5	6	5	6	5	4	5	5	5	6	5	5	6	4	6	6	4	4	5	6	5	7	6	5.5	4.66667	5.33333	5.4	4.33333	6	0.9656	0.324633	0.313466
203	3	1	1	2	6	2	2	2	3	6	6	6	4	5	3	5	5	6	7	5	6	7	6	4	5	5	6	2	3	2	5	5	4	6	4.25	6	6	5.2	2.33333	4.66667	0.9656	-1.67537	-1.61773
204	1	1	2	2	5	1	1	1	4	3	3	2	5	4	5	5	3	2	1	1	3	1	2	2	4	3	2	1	3	2	3	3	2	2.66667	4.75	2	1.66667	2.6	2	2.66667	-2.36773	-2.0087	4.75607
205	1	2	3	2	4	2	1	3	3	5	7	6	7	7	7	6	5	6	7	2	3	2	5	4	7	5	6	3	4	3	3	3	3	6	6.75	6	2.33333	5.4	3.33333	3	0.9656	-0.675367	-0.652134
206	3	1	1	4	4	1	1	5	3	5	7	7	2	3	2	2	5	5	5	5	5	5	6	7	4	5	7	4	4	4	4	4	4	6.33333	2.25	5	5	5.8	4	4	1.29893	-0.0087	-0.0113007
207	4	1	4	1	4	1	1	3	3	3	4	3	2	1	2	3	5	5	4	5	5	6	6	5	4	7	6	6	6	7	2	3	2	3.33333	2	4.66667	5.33333	5.6	6.33333	2.33333	-1.70107	2.32463	-3.95436
208	1	2	1	2	6	1	2	4	4	2	2	3	3	2	2	4	3	2	1	3	4	2	2	3	2	3	2	4	5	5	2	2	3	2.33333	2.75	2	3	2.4	4.66667	2.33333	-2.70107	0.657967	-1.77721
209	1	2	3	3	4	1	1	3	3	3	2	2	5	5	6	5	4	5	5	4	4	5	4	2	2	3	2	2	3	2	5	5	7	2.33333	5.25	4.66667	4.33333	2.6	2.33333	5.66667	-2.70107	-1.67537	4.52528
210	1	1	5	2	6	1	1	3	3	1	2	2	7	7	6	7	3	4	4	4	4	4	3	3	4	4	2	3	3	2	1	3	3	1.66667	6.75	3.66667	4	3.2	2.66667	2.33333	-3.36773	-1.34203	4.51961
211	1	2	3	2	5	1	1	4	3	6	7	5	5	6	7	6	5	7	7	5	6	6	7	6	5	6	7	6	7	6	6	7	7	6	6	6.33333	5.66667	6.2	6.33333	6.66667	0.9656	2.32463	2.24467
212	3	2	3	2	4	1	1	5	3	4	6	4	4	5	5	4	3	2	2	4	4	4	5	7	6	7	6	3	3	4	6	6	7	4.66667	4.5	2.33333	4	6.2	3.33333	6.33333	-0.367733	-0.675367	0.248355
213	1	1	5	2	6	2	1	3	3	5	7	7	2	3	2	4	5	5	5	4	4	4	6	7	6	4	7	5	5	6	5	5	5	6.33333	2.75	5	4	6	5.33333	5	1.29893	1.32463	1.72061
214	4	2	3	2	4	1	1	5	3	3	5	5	5	4	6	5	4	5	4	5	6	4	5	6	6	6	7	6	6	5	6	6	7	4.33333	5	4.33333	5	6	5.66667	6.33333	-0.701067	1.65797	-1.16235
215	1	1	2	2	6	2	1	4	4	5	4	4	4	4	6	4	6	6	7	6	4	5	4	2	5	3	4	3	3	5	7	5	7	4.33333	4.5	6.33333	5	3.6	3.66667	6.33333	-0.701067	-0.342033	0.239788
216	2	1	3	3	5	2	2	3	3	2	1	1	2	2	1	2	1	2	3	4	3	2	2	1	3	3	1	6	6	4	2	1	3	1.33333	1.75	2	3	2	5.33333	2	-3.70107	1.32463	-4.90256
217	4	2	3	1	4	1	1	4	3	6	6	5	4	4	3	5	4	4	5	5	6	5	3	3	4	4	5	4	5	7	4	4	4	5.66667	4	4.33333	5.33333	3.8	5.33333	4	0.632267	1.32463	0.837522
218	4	2	3	2	4	1	1	4	3	4	6	6	6	6	6	4	3	4	3	4	3	3	5	5	6	5	4	3	4	5	5	4	4	5.33333	5.5	3.33333	3.33333	5	4	4.33333	0.298933	-0.0087	-0.00260072
219	4	2	3	2	4	1	1	5	3	6	5	4	7	7	6	7	6	4	5	5	6	5	6	6	7	7	5	4	5	4	4	4	4	5	6.75	5	5.33333	6.2	4.33333	4	-0.0344	0.324633	-0.0111674
220	2	1	2	2	4	1	1	5	3	5	5	6	4	5	5	5	4	6	6	5	5	5	2	4	3	5	4	5	6	7	3	5	6	5.33333	4.75	5.33333	5	3.6	6	4.66667	0.298933	1.9913	0.595266
221	2	2	4	2	4	1	1	3	3	3	2	2	5	5	5	5	5	6	7	7	5	6	2	2	3	3	1	5	7	5	3	3	3	2.33333	5	6	6	2.2	5.66667	3	-2.70107	1.65797	-4.47828
222	5	2	3	3	5	2	1	5	3	1	2	2	6	5	6	6	5	4	3	1	2	1	6	6	5	4	6	3	2	3	1	2	2	1.66667	5.75	4	1.33333	5.4	2.66667	1.66667	-3.36773	-1.34203	4.51961
223	2	1	3	2	4	1	1	3	2	6	5	7	2	3	3	3	4	5	5	2	2	2	6	2	2	3	3	3	3	3	3	6	4	6	2.75	4.66667	2	3.2	3	4.33333	0.9656	-1.0087	-0.974001
224	2	2	4	2	5	1	1	3	3	3	5	3	7	7	7	6	3	5	4	2	4	3	3	5	4	3	5	5	6	7	2	3	2	3.66667	6.75	4	3	4	6	2.33333	-1.36773	1.9913	-2.72357
225	3	1	1	3	4	2	1	5	4	4	5	6	6	5	6	5	4	5	4	7	7	6	5	4	6	6	6	5	6	5	7	5	6	5	5.5	4.33333	6.66667	5.4	5.33333	6	-0.0344	1.32463	-0.0455674
226	5	1	1	4	5	3	2	5	3	5	5	6	7	6	7	6	3	3	3	3	5	5	7	4	7	6	5	3	3	2	7	6	6	5.33333	6.5	3	4.33333	5.8	2.66667	6.33333	0.298933	-1.34203	-0.401178
227	1	2	5	2	6	1	1	4	3	6	4	5	7	6	5	5	5	6	5	3	4	6	6	7	5	6	7	5	3	4	4	5	3	5	5.75	5.33333	4.33333	6.2	4	4	-0.0344	-0.0087	0.00029928
228	2	2	3	2	4	1	1	4	3	6	5	7	6	7	7	6	5	7	7	4	4	6	5	6	7	7	6	6	7	6	7	6	7	6	6.5	6.33333	4.66667	6.2	6.33333	6.66667	0.9656	2.32463	2.24467
229	3	2	2	3	4	1	1	4	3	5	6	7	6	6	7	7	6	6	6	4	5	5	6	4	5	6	6	6	4	5	6	6	7	6	6.5	6	4.66667	5.4	5	6.33333	0.9656	0.9913	0.957199
230	2	1	3	3	1	2	1	4	3	2	3	2	5	7	6	6	6	5	4	5	4	6	3	5	5	4	5	5	4	3	6	5	4	2.33333	6	5	5	4.4	4	5	-2.70107	-0.0087	0.0234993
231	1	1	2	4	1	4	2	3	3	5	6	4	7	6	7	6	5	6	7	3	2	2	5	6	7	7	5	2	3	2	6	6	5	5	6.5	6	2.33333	6	2.33333	5.66667	-0.0344	-1.67537	0.0576326
232	2	1	3	2	3	2	2	5	4	3	2	4	6	7	7	6	5	4	4	7	6	5	6	7	6	5	7	5	5	4	4	5	3	3	6.5	4.33333	6	6.2	4.66667	4	-2.0344	0.657967	-1.33857
233	1	2	3	3	5	2	1	3	3	2	2	3	6	6	5	6	7	6	4	1	2	1	4	5	4	3	5	4	5	6	6	5	6	2.33333	5.75	5.66667	1.33333	4.2	5	5.66667	-2.70107	0.9913	-2.67757
234	2	1	1	2	6	2	2	4	3	3	2	4	6	7	7	6	5	4	4	7	6	5	6	7	6	5	7	3	5	4	4	5	3	3	6.5	4.33333	6	6.2	4	4	-2.0344	-0.0087	0.0176993
235	3	2	4	1	4	2	1	3	3	5	4	5	5	6	6	6	5	6	7	3	4	2	4	5	6	5	5	3	3	4	7	6	7	4.66667	5.75	6	3	5	3.33333	6.66667	-0.367733	-0.675367	0.248355
236	3	1	3	2	4	2	1	4	2	5	6	5	6	5	4	5	4	3	4	4	6	5	3	5	4	2	5	5	4	6	6	5	4	5.33333	5	3.66667	5	3.8	5	5	0.298933	0.9913	0.296333
237	1	2	2	3	5	4	2	6	3	5	5	5	5	5	6	5	4	5	4	2	1	1	4	6	7	5	6	4	4	5	6	6	7	5	5.25	4.33333	1.33333	5.6	4.33333	6.33333	-0.0344	0.324633	-0.0111674
238	4	1	1	3	6	2	1	4	3	3	5	5	6	6	5	6	3	4	3	5	5	5	7	7	6	7	5	3	5	5	4	5	5	4.33333	5.75	3.33333	5	6.4	4.33333	4.66667	-0.701067	0.324633	-0.22759
239	2	2	4	2	6	2	1	3	4	5	5	6	5	6	6	6	5	4	6	4	6	5	6	5	6	7	6	2	5	3	6	5	5	5.33333	5.75	5	5	6	3.33333	5.33333	0.298933	-0.675367	-0.20189
240	1	1	2	3	4	1	1	3	3	6	5	6	5	6	6	7	5	4	7	5	5	5	7	6	7	4	6	1	3	2	7	6	6	5.66667	6	5.33333	5	6	2	6.33333	0.632267	-2.0087	-1.27003
241	3	2	4	3	4	1	1	3	2	7	7	5	7	6	7	6	6	6	7	7	7	6	6	5	7	5	7	6	5	6	5	6	6	6.33333	6.5	6.33333	6.66667	6	5.66667	5.66667	1.29893	1.65797	2.15359
242	3	1	3	2	4	3	1	4	3	4	4	2	4	4	5	5	3	4	3	4	5	6	6	5	6	4	5	4	4	5	5	6	6	3.33333	4.5	3.33333	5	5.2	4.33333	5.66667	-1.70107	0.324633	-0.552223
243	1	2	2	2	4	2	1	3	4	5	4	5	6	5	5	5	6	6	5	5	5	5	4	5	4	4	3	3	4	4	5	4	4	4.66667	5.25	5.66667	5	4	3.66667	4.33333	-0.367733	-0.342033	0.125777
244	1	2	2	2	6	1	1	3	3	4	4	6	5	6	7	7	6	6	5	3	4	3	5	4	2	4	4	3	5	4	4	5	5	4.66667	6.25	5.66667	3.33333	3.8	4	4.66667	-0.367733	-0.0087	0.00319928
245	4	2	3	1	4	1	1	3	3	5	5	6	5	6	6	3	7	6	5	5	6	6	3	5	4	5	5	6	7	7	6	5	7	5.33333	5	6	5.66667	4.4	6.66667	6	0.298933	2.65797	0.794555
246	1	1	3	2	6	2	1	3	3	6	4	4	4	5	5	4	7	7	5	5	5	6	4	4	3	4	4	5	4	5	4	5	5	4.66667	4.5	6.33333	5.33333	3.8	4.66667	4.66667	-0.367733	0.657967	-0.241956
247	3	2	3	4	2	4	2	3	4	3	5	5	6	6	5	6	3	4	3	5	5	5	7	7	6	7	5	5	3	5	4	5	5	4.33333	5.75	3.33333	5	6.4	4.33333	4.66667	-0.701067	0.324633	-0.22759
248	1	1	2	3	5	3	2	3	4	3	3	4	6	5	6	6	4	5	5	6	6	7	4	5	4	3	5	2	3	2	4	5	5	3.33333	5.75	4.66667	6.33333	4.2	2.33333	4.66667	-1.70107	-1.67537	2.84991
249	4	2	3	1	3	2	2	5	3	4	5	5	5	4	4	6	5	6	6	4	5	4	4	5	5	4	3	5	5	6	4	5	5	4.66667	4.75	5.66667	4.33333	4.2	5.33333	4.66667	-0.367733	1.32463	-0.487112
250	1	2	2	4	2	3	2	3	4	5	6	7	4	5	5	6	5	6	5	5	6	6	3	4	3	4	2	6	5	7	7	6	7	6	5	5.33333	5.66667	3.2	6	6.66667	0.9656	1.9913	1.9228
251	2	2	3	2	3	2	2	3	3	2	2	2	1	1	1	1	3	2	1	7	5	5	3	2	3	1	1	3	3	4	1	1	1	2	1	2	5.66667	2	3.33333	1	-3.0344	-0.675367	2.04933
252	2	2	2	3	3	2	2	3	4	5	6	6	3	4	5	6	7	4	5	7	5	6	5	6	4	6	5	6	7	6	5	6	7	5.66667	4.5	5.33333	6	5.2	6.33333	6	0.632267	2.32463	1.46979
253	5	2	2	1	4	1	1	4	3	5	5	6	3	2	2	3	3	5	5	1	2	2	5	6	4	5	6	2	3	2	3	4	4	5.33333	2.5	4.33333	1.66667	5.2	2.33333	3.66667	0.298933	-1.67537	-0.500823
254	4	2	3	1	4	1	1	4	3	4	4	4	5	5	5	4	5	6	6	5	3	4	3	2	3	3	2	3	3	4	5	5	6	4	4.75	5.66667	4	2.6	3.33333	5.33333	-1.0344	-0.675367	0.698599
255	1	1	3	4	4	2	1	3	3	6	6	5	5	5	5	6	6	5	6	6	5	5	4	5	6	6	6	5	5	5	4	5	5	5.66667	5.25	5.66667	5.33333	5.4	5	4.66667	0.632267	0.9913	0.626766
256	2	2	3	1	4	1	1	2	2	6	6	6	6	4	5	3	7	4	5	4	3	4	4	2	5	3	3	3	2	2	6	5	7	6	4.5	5.33333	3.66667	3.4	2.33333	6	0.9656	-1.67537	-1.61773
257	1	1	2	1	4	1	1	6	2	7	7	7	2	3	4	1	5	6	4	5	6	7	6	4	5	6	5	5	5	6	5	5	5	7	2.5	5	6	5.2	5.33333	5	1.9656	1.32463	2.6037
258	1	1	4	4	5	3	2	3	4	3	2	4	5	6	5	5	5	4	3	5	6	3	5	7	6	6	6	5	5	4	4	5	5	3	5.25	4	4.66667	6	4.66667	4.66667	-2.0344	0.657967	-1.33857
259	5	2	2	1	4	1	1	4	3	3	1	2	6	5	6	6	3	3	2	4	2	3	2	2	2	1	3	3	2	1	2	3	2	2	5.75	2.66667	3	2	2	2.33333	-3.0344	-2.0087	6.0952
260	1	2	4	4	3	1	1	3	3	6	5	5	5	5	4	5	5	5	7	5	5	6	7	7	6	5	7	3	2	3	5	6	6	5.33333	4.75	5.66667	5.33333	6.4	2.66667	5.66667	0.298933	-1.34203	-0.401178
261	2	2	2	2	4	1	1	4	3	6	7	5	5	6	6	5	4	6	5	6	7	7	7	6	5	7	6	6	5	6	5	5	6	6	5.5	5	6.66667	6.2	5.66667	5.33333	0.9656	1.65797	1.60093
262	1	2	4	2	4	1	1	2	3	4	6	6	2	3	4	5	3	2	4	4	5	3	5	4	4	5	3	4	3	5	3	4	3	5.33333	3.5	3	4	4.2	4	3.33333	0.298933	-0.0087	-0.00260072
263	3	1	3	2	4	2	1	3	3	4	4	2	1	4	2	3	7	6	7	5	4	5	6	7	5	5	7	4	5	4	6	6	5	3.33333	2.5	6.66667	4.66667	6	4.33333	5.66667	-1.70107	0.324633	-0.552223
264	1	2	2	3	6	1	2	3	4	6	7	7	4	3	4	2	4	5	6	5	5	5	4	4	6	5	6	6	7	7	7	5	6	6.66667	3.25	5	5	5	6.66667	6	1.63227	2.65797	4.33851
265	1	1	2	3	4	1	1	3	3	3	3	3	4	5	5	5	5	4	7	6	4	5	4	3	2	3	3	4	3	5	5	4	6	3	4.75	5.33333	5	3	4	5	-2.0344	-0.0087	0.0176993
266	1	2	1	3	5	2	2	3	4	7	7	6	4	6	5	4	6	5	5	5	5	6	3	4	4	5	4	7	6	5	5	7	7	6.66667	4.75	5.33333	5.33333	4	6	6.33333	1.63227	1.9913	3.25033
267	4	2	2	2	4	1	1	4	3	4	4	6	5	6	7	7	6	6	5	3	4	3	5	4	2	4	4	3	5	4	4	5	5	4.66667	6.25	5.66667	3.33333	3.8	4	4.66667	-0.367733	-0.0087	0.00319928
268	2	2	2	3	5	4	2	3	4	5	5	6	6	6	5	6	7	6	5	7	5	7	4	4	6	5	4	5	7	6	5	6	7	5.33333	5.75	6	6.33333	4.6	6	6	0.298933	1.9913	0.595266
269	4	1	4	3	3	1	1	3	4	4	4	5	3	4	4	4	5	3	4	6	5	6	6	6	4	5	6	3	5	6	4	5	5	4.33333	3.75	4	5.66667	5.4	4.66667	4.66667	-0.701067	0.657967	-0.461278
270	1	2	2	2	5	2	2	4	3	4	5	5	7	6	7	6	3	2	2	3	5	4	6	7	5	6	7	4	6	5	5	4	6	4.66667	6.5	2.33333	4	6.2	5	5	-0.367733	0.9913	-0.364534
271	1	1	2	2	5	2	2	5	3	7	7	5	7	6	7	6	3	2	3	6	4	6	6	7	4	6	7	6	5	4	5	5	6	6.33333	6.5	2.66667	5.33333	6	5	5.33333	1.29893	0.9913	1.28763
272	4	1	1	1	4	1	1	3	2	3	4	4	6	7	6	6	3	2	3	4	3	4	4	2	3	4	3	3	4	4	4	3	4	3.66667	6.25	2.66667	3.66667	3.2	3.66667	3.66667	-1.36773	-0.342033	0.46781
273	1	2	3	2	4	1	1	3	4	4	4	5	4	6	7	6	3	4	4	5	3	4	5	4	3	4	4	3	4	5	4	3	4	4.33333	5.75	3.66667	4	4	4	3.66667	-0.701067	-0.0087	0.00609928
274	2	2	2	3	3	2	2	3	3	2	1	3	3	2	1	3	3	2	3	4	4	4	3	5	4	5	5	3	2	2	3	3	2	2	2.25	2.66667	4	4.4	2.33333	2.66667	-3.0344	-1.67537	5.08373
275	1	2	2	4	4	1	1	3	3	5	6	7	4	5	5	4	2	3	2	5	3	4	4	4	3	2	4	2	3	3	5	5	4	6	4.5	2.33333	4	3.4	2.66667	4.66667	0.9656	-1.34203	-1.29587
276	2	1	2	2	4	1	1	4	2	5	5	5	6	6	7	6	4	4	4	5	4	5	7	5	6	7	7	6	4	5	4	6	5	5	6.25	4	4.66667	6.4	5	5	-0.0344	0.9913	-0.0341007
277	4	2	4	1	4	1	1	4	4	4	4	5	6	5	7	6	3	5	4	5	4	3	4	5	6	5	6	4	5	4	5	4	5	4.33333	6	4	4	5.2	4.33333	4.66667	-0.701067	0.324633	-0.22759
278	1	2	4	3	6	2	1	3	3	3	3	3	6	4	4	4	4	5	5	4	5	3	6	5	6	7	5	5	7	7	3	3	3	3	4.5	4.66667	4	5.8	6.33333	3	-2.0344	2.32463	-4.72923
279	5	1	3	3	3	3	2	3	3	4	6	6	6	4	4	4	3	2	4	4	5	3	6	6	6	5	4	4	3	5	3	4	3	5.33333	4.5	3	4	5.4	4	3.33333	0.298933	-0.0087	-0.00260072
280	2	1	4	3	3	2	1	3	3	4	4	5	6	6	5	5	5	6	4	6	6	4	3	5	4	4	5	5	5	5	3	5	5	4.33333	5.5	5	5.33333	4.2	5	4.33333	-0.701067	0.9913	-0.694967
281	2	1	2	3	3	3	2	4	3	4	7	5	6	5	5	5	7	6	4	5	5	4	6	6	6	4	5	4	6	6	5	4	4	5.33333	5.25	5.66667	4.66667	5.4	5.33333	4.33333	0.298933	1.32463	0.395977
282	4	2	3	3	3	3	2	4	3	4	4	5	3	4	4	4	5	3	4	6	5	6	6	6	4	5	6	5	5	6	4	5	5	4.33333	3.75	4	5.66667	5.4	5.33333	4.66667	-0.701067	1.32463	-0.928656
283	1	2	4	4	3	2	2	3	5	6	5	7	1	2	1	3	3	3	3	4	4	4	6	5	7	6	7	6	5	7	7	6	5	6	1.75	3	4	6.2	6	6	0.9656	1.9913	1.9228
284	1	2	4	4	4	2	2	2	4	5	5	6	4	5	6	6	3	3	3	3	5	5	4	5	5	2	5	5	5	4	6	5	5	5.33333	5.25	3	4.33333	4.2	4.66667	5.33333	0.298933	0.657967	0.196688
285	5	1	2	1	4	1	1	2	1	3	2	2	3	4	2	2	4	4	4	3	2	2	3	4	4	2	4	7	5	6	1	3	3	2.33333	2.75	4	2.33333	3.4	6	2.33333	-2.70107	1.9913	-5.37863
286	1	2	2	3	4	2	1	3	3	7	6	5	7	7	6	6	4	4	6	5	5	5	6	7	7	5	5	5	6	4	6	6	6	6	6.5	4.66667	5	6	5	6	0.9656	0.9913	0.957199
287	3	1	4	2	4	2	1	3	3	5	6	7	7	6	7	6	6	5	6	5	5	4	6	4	7	6	5	2	1	2	6	5	4	6	6.5	5.66667	4.66667	5.6	1.66667	5	0.9656	-2.34203	-2.26147
288	1	2	2	3	5	3	2	3	4	7	6	5	6	7	7	7	2	3	3	3	3	5	7	4	6	5	6	6	5	7	7	6	5	6	6.75	2.66667	3.66667	5.6	6	6	0.9656	1.9913	1.9228
289	2	1	2	2	6	2	2	1	3	4	5	6	5	5	5	5	5	4	7	7	7	5	4	6	5	3	6	3	3	3	5	6	5	5	5	5.33333	6.33333	4.8	3	5.33333	-0.0344	-1.0087	0.0346993
290	1	2	3	2	4	1	1	3	3	5	5	5	5	6	4	6	6	5	6	7	6	7	5	5	5	4	3	7	6	5	7	5	6	5	5.25	5.66667	6.66667	4.4	6	6	-0.0344	1.9913	-0.0685007
291	1	1	2	3	6	1	1	3	3	7	7	6	4	4	5	4	6	5	6	6	6	4	4	5	3	4	5	6	4	4	6	6	4	6.66667	4.25	5.66667	5.33333	4.2	4.66667	5.33333	1.63227	0.657967	1.07398
292	4	2	2	2	4	1	2	3	4	7	5	7	5	5	6	4	5	6	5	7	6	6	5	7	6	7	6	5	5	5	7	5	6	6.33333	5	5.33333	6.33333	6.2	5	6	1.29893	0.9913	1.28763
293	2	2	2	2	4	1	2	3	2	7	6	6	5	5	5	5	4	4	4	5	5	5	4	4	4	3	4	3	3	2	5	5	5	6.33333	5	4	5	3.8	2.66667	5	1.29893	-1.34203	-1.74321
294	1	1	3	2	4	1	2	3	3	7	5	7	5	5	6	4	5	6	5	7	6	6	4	7	6	7	6	5	5	5	7	5	6	6.33333	5	5.33333	6.33333	6	5	6	1.29893	0.9913	1.28763
295	5	2	3	2	4	1	2	3	3	7	6	6	5	4	6	5	5	4	4	6	6	7	7	7	6	5	7	7	5	5	6	5	7	6.33333	5	4.33333	6.33333	6.4	5.66667	6	1.29893	1.65797	2.15359
296	1	2	2	3	5	3	1	4	3	5	7	6	5	5	6	4	6	5	5	2	1	3	7	7	6	5	7	1	2	2	7	7	5	6	5	5.33333	2	6.4	1.66667	6.33333	0.9656	-2.34203	-2.26147
297	3	1	4	3	4	1	1	3	4	4	2	4	6	7	7	6	7	6	7	5	4	5	5	6	5	7	7	4	5	4	6	6	5	3.33333	6.5	6.66667	4.66667	6	4.33333	5.66667	-1.70107	0.324633	-0.552223
298	2	2	3	3	4	1	1	3	3	4	4	3	5	7	7	6	6	5	6	6	4	4	3	2	5	4	3	6	4	6	3	3	3	3.66667	6.25	5.66667	4.66667	3.4	5.33333	3	-1.36773	1.32463	-1.81175
299	5	1	3	1	3	2	1	4	2	5	6	6	5	5	5	6	1	2	2	4	4	4	4	5	5	4	3	5	5	6	4	4	5	5.66667	5.25	1.66667	4	4.2	5.33333	4.33333	0.632267	1.32463	0.837522
300	1	2	4	6	5	1	2	3	4	7	5	7	5	6	7	5	6	5	6	3	4	3	6	5	6	7	4	6	6	4	6	5	6	6.33333	5.75	5.66667	3.33333	5.6	5.33333	5.66667	1.29893	1.32463	1.72061
301	4	1	3	2	4	1	1	2	4	6	7	5	5	5	4	6	7	6	5	5	4	4	6	5	5	4	5	4	5	4	4	5	6	6	5	6	4.33333	5	4.33333	5	0.9656	0.324633	0.313466
302	4	2	1	3	1	2	1	5	4	7	6	7	4	5	6	6	4	3	5	5	5	5	2	5	4	5	5	7	6	6	5	7	6	6.66667	5.25	4	5	4.2	6.33333	6	1.63227	2.32463	3.79442
303	1	2	4	3	4	2	1	4	4	7	5	6	5	6	7	6	6	6	6	5	5	5	6	4	6	7	5	4	6	6	4	4	4	6	6	6	5	5.6	5.33333	4	0.9656	1.32463	1.27907
304	2	2	2	3	4	1	1	3	4	2	2	3	4	5	5	4	4	3	4	4	4	4	5	7	6	7	7	3	2	2	3	3	4	2.33333	4.5	3.66667	4	6.4	2.33333	3.33333	-2.70107	-1.67537	4.52528
305	3	2	2	3	4	2	1	3	3	3	5	6	5	5	5	6	5	4	4	7	6	7	3	2	2	2	2	5	5	5	5	5	5	4.66667	5.25	4.33333	6.66667	2.2	5	5	-0.367733	0.9913	-0.364534
306	2	1	1	3	4	1	1	2	2	2	4	4	6	7	7	6	3	5	3	4	4	3	2	5	4	6	4	3	3	3	3	3	3	3.33333	6.5	3.66667	3.66667	4.2	3	3	-1.70107	-1.0087	1.71587
307	3	2	2	3	4	2	1	3	3	6	4	4	4	5	5	4	5	5	6	2	3	2	5	5	5	4	5	5	5	5	7	6	6	4.66667	4.5	5.33333	2.33333	4.8	5	6.33333	-0.367733	0.9913	-0.364534
308	2	1	1	3	4	1	1	2	2	4	3	5	2	3	4	2	5	3	4	4	3	5	6	6	6	5	5	4	4	4	2	2	2	4	2.75	4	4	5.6	4	2	-1.0344	-0.0087	0.00899928
309	4	2	3	2	4	1	1	3	4	5	5	5	6	6	7	6	4	4	4	5	4	5	7	5	6	7	7	1	2	2	4	6	5	5	6.25	4	4.66667	6.4	1.66667	5	-0.0344	-2.34203	0.0805659
310	2	2	2	3	4	1	1	3	4	6	5	6	5	6	6	6	5	6	5	5	4	4	5	5	4	4	5	1	2	1	5	5	4	5.66667	5.75	5.33333	4.33333	4.6	1.33333	4.66667	0.632267	-2.67537	-1.69155
311	2	1	3	2	4	1	1	3	4	5	7	7	5	4	4	4	5	6	5	5	6	5	5	3	3	4	4	6	7	6	7	6	6	6.33333	4.25	5.33333	5.33333	3.8	6.33333	6.33333	1.29893	2.32463	3.01954
312	2	2	3	2	4	1	1	3	4	4	6	6	4	5	5	4	7	4	5	6	4	5	5	6	4	6	5	3	3	3	5	4	6	5.33333	4.5	5.33333	5	5.2	3	5	0.298933	-1.0087	-0.301534
313	2	2	3	2	4	1	1	3	4	6	4	5	6	6	5	6	5	5	6	5	6	7	5	2	3	5	4	5	6	4	4	5	6	5	5.75	5.33333	6	3.8	5	5	-0.0344	0.9913	-0.0341007
314	1	2	1	2	1	1	1	2	3	2	3	2	5	5	6	5	3	3	4	5	5	6	2	2	3	3	2	4	5	3	5	4	4	2.33333	5.25	3.33333	5.33333	2.4	4	4.33333	-2.70107	-0.0087	0.0234993
315	5	1	3	2	4	1	1	3	3	4	4	4	3	3	4	4	3	3	5	5	4	4	6	7	4	5	7	5	5	5	4	5	6	4	3.5	3.66667	4.33333	5.8	5	5	-1.0344	0.9913	-1.0254
316	2	2	3	1	5	2	2	3	2	5	5	5	7	6	7	7	3	4	4	5	4	5	5	6	5	4	6	6	5	4	4	6	5	5	6.75	3.66667	4.66667	5.2	5	5	-0.0344	0.9913	-0.0341007
317	1	2	1	3	4	1	1	3	3	5	5	6	6	5	6	6	4	3	3	4	4	5	2	3	4	3	3	5	5	4	7	6	6	5.33333	5.75	3.33333	4.33333	3	4.66667	6.33333	0.298933	0.657967	0.196688
318	3	2	1	3	3	3	2	4	3	4	3	3	7	7	7	6	3	5	5	7	6	5	6	5	6	7	6	2	3	2	3	4	4	3.33333	6.75	4.33333	6	6	2.33333	3.66667	-1.70107	-1.67537	2.84991
319	4	2	3	4	2	3	2	3	3	6	5	6	5	6	5	5	5	6	5	5	7	6	2	4	3	2	4	3	3	2	5	5	5	5.66667	5.25	5.33333	6	3	2.66667	5	0.632267	-1.34203	-0.848523
320	1	1	2	2	5	4	1	4	3	6	5	7	6	7	7	7	4	5	4	7	6	6	5	4	4	4	3	4	5	5	3	4	5	6	6.75	4.33333	6.33333	4	4.66667	4	0.9656	0.657967	0.635333
321	1	1	4	2	4	2	1	4	3	6	7	5	7	6	7	6	6	7	7	4	4	3	6	6	7	6	7	7	6	6	6	7	6	6	6.5	6.66667	3.66667	6.4	6.33333	6.33333	0.9656	2.32463	2.24467
322	2	1	1	2	4	2	1	3	2	6	7	7	4	5	5	6	4	5	6	5	5	5	3	4	2	4	2	6	5	7	7	5	6	6.66667	5	5	5	3	6	6	1.63227	1.9913	3.25033
323	4	1	1	2	4	2	1	5	3	2	3	4	5	6	7	7	3	5	4	3	3	5	5	4	5	4	5	4	4	5	5	5	5	3	6.25	4	3.66667	4.6	4.33333	5	-2.0344	0.324633	-0.660434
324	2	2	2	1	4	1	1	5	2	7	7	6	6	6	5	5	4	5	6	5	5	4	6	7	5	7	7	6	4	4	6	6	4	6.66667	5.5	5	4.66667	6.4	4.66667	5.33333	1.63227	0.657967	1.07398
325	2	2	2	2	4	1	1	6	2	6	5	6	4	5	5	6	5	4	5	5	4	5	5	3	5	4	5	7	6	5	4	5	4	5.66667	5	4.66667	4.66667	4.4	6	4.33333	0.632267	1.9913	1.25903
326	2	1	2	2	4	1	2	3	3	1	2	1	3	3	2	3	2	1	2	2	1	3	1	3	2	1	2	6	5	5	2	3	2	1.33333	2.75	1.66667	2	1.8	5.33333	2.33333	-3.70107	1.32463	-4.90256
327	1	1	2	4	1	1	2	3	4	4	5	6	6	5	6	5	7	4	5	7	6	5	4	2	6	4	6	6	5	4	4	6	6	5	5.5	5.33333	6	4.4	5	5.33333	-0.0344	0.9913	-0.0341007
328	3	1	2	2	5	1	1	3	2	5	6	5	6	7	5	5	7	5	6	7	7	7	3	3	4	4	4	5	5	6	7	7	5	5.33333	5.75	6	7	3.6	5.33333	6.33333	0.298933	1.32463	0.395977
329	2	1	3	3	3	2	2	5	5	6	5	6	5	6	6	6	5	6	5	5	4	4	5	5	4	4	5	5	4	5	5	5	4	5.66667	5.75	5.33333	4.33333	4.6	4.66667	4.66667	0.632267	0.657967	0.41601
330	1	1	3	3	4	2	1	4	3	5	7	7	4	5	5	4	4	4	4	4	5	4	2	4	3	3	3	7	6	7	6	7	6	6.33333	4.5	4	4.33333	3	6.66667	6.33333	1.29893	2.65797	3.45252
331	2	1	2	2	5	4	2	3	4	6	7	7	6	6	5	6	4	4	5	5	5	4	4	5	6	7	7	4	4	5	4	6	6	6.66667	5.75	4.33333	4.66667	5.8	4.33333	5.33333	1.63227	0.324633	0.529888
332	2	1	3	3	6	2	1	6	3	7	7	6	5	5	4	5	6	5	5	5	5	6	6	5	6	7	5	7	6	5	5	7	7	6.66667	4.75	5.33333	5.33333	5.8	6	6.33333	1.63227	1.9913	3.25033
333	1	2	3	2	6	2	1	4	2	4	4	6	3	5	5	4	5	4	3	4	4	6	5	6	5	7	6	5	5	3	4	5	5	4.66667	4.25	4	4.66667	5.8	4.33333	4.66667	-0.367733	0.324633	-0.119378
334	3	2	1	1	4	2	1	4	2	6	5	6	5	6	6	5	7	6	7	7	6	5	7	6	7	7	7	6	6	5	5	6	6	5.66667	5.5	6.66667	6	6.8	5.66667	5.66667	0.632267	1.65797	1.04828
335	2	2	5	2	3	3	2	4	3	4	4	4	5	5	5	4	5	6	6	5	3	4	3	5	3	4	5	3	3	4	5	5	6	4	4.75	5.66667	4	4	3.33333	5.33333	-1.0344	-0.675367	0.698599
336	1	2	4	2	6	4	2	3	2	5	6	6	5	6	6	5	4	4	4	4	5	6	6	6	6	4	5	5	5	6	4	6	5	5.66667	5.5	4	5	5.4	5.33333	5	0.632267	1.32463	0.837522
337	2	1	4	2	4	1	1	3	3	4	5	4	4	5	4	4	6	4	5	6	6	7	5	3	3	4	3	5	4	5	5	5	4	4.33333	4.25	5	6.33333	3.6	4.66667	4.66667	-0.701067	0.657967	-0.461278
338	3	2	2	2	4	1	1	4	3	2	3	2	4	6	6	6	6	5	4	5	6	6	7	5	7	6	7	1	5	3	5	5	5	2.33333	5.5	5	5.66667	6.4	3	5	-2.70107	-1.0087	2.72457
339	1	1	4	3	5	2	2	3	3	5	6	5	6	6	5	6	6	5	6	4	6	5	5	5	5	4	2	5	4	6	6	5	4	5.33333	5.75	5.66667	5	4.2	5	5	0.298933	0.9913	0.296333
340	4	1	2	2	6	3	1	4	2	6	6	6	7	6	7	6	4	7	7	4	5	4	6	5	5	4	5	2	3	3	7	6	6	6	6.5	6	4.33333	5	2.66667	6.33333	0.9656	-1.34203	-1.29587
341	5	2	1	2	4	1	1	4	3	5	7	6	6	3	5	5	6	5	5	2	1	3	6	3	5	6	5	2	1	1	1	1	2	6	4.75	5.33333	2	5	1.33333	1.33333	0.9656	-2.67537	-2.58333
342	2	2	3	2	6	3	2	3	4	6	6	6	6	4	5	3	7	4	5	4	3	4	4	6	5	6	5	3	2	2	6	5	7	6	4.5	5.33333	3.66667	5.2	2.33333	6	0.9656	-1.67537	-1.61773
343	1	1	2	5	1	4	2	3	3	6	4	5	4	5	5	6	4	5	6	7	6	6	5	4	5	3	5	7	5	5	5	6	7	5	5	5	6.33333	4.4	5.66667	6	-0.0344	1.65797	-0.0570341
344	1	1	2	3	5	2	2	5	3	5	5	5	7	6	7	7	3	4	4	5	4	5	5	6	5	4	6	6	5	5	4	6	5	5	6.75	3.66667	4.66667	5.2	5.33333	5	-0.0344	1.32463	-0.0455674
345	2	2	3	2	5	2	1	3	3	5	6	5	6	6	5	4	2	4	4	4	5	6	4	4	3	4	5	3	3	2	6	4	6	5.33333	5.25	3.33333	5	4	2.66667	5.33333	0.298933	-1.34203	-0.401178
346	4	2	4	2	4	2	1	6	3	5	5	5	4	5	5	3	5	5	4	5	4	6	4	4	5	5	4	6	4	5	6	6	5	5	4.25	4.66667	5	4.4	5	5.66667	-0.0344	0.9913	-0.0341007
347	4	2	2	1	4	2	2	3	1	6	7	6	4	4	5	5	6	6	5	5	6	6	4	4	5	6	6	5	7	6	5	7	5	6.33333	4.5	5.66667	5.66667	5	6	5.66667	1.29893	1.9913	2.58657
348	1	2	4	3	6	2	1	4	3	4	6	6	6	6	5	6	7	7	7	5	7	5	7	6	7	6	5	7	6	5	5	7	6	5.33333	5.75	7	5.66667	6.2	6	6	0.298933	1.9913	0.595266
349	1	2	3	2	4	2	2	4	3	3	2	3	6	7	6	7	1	2	3	3	2	3	7	5	7	6	7	2	2	2	3	4	4	2.66667	6.5	2	2.66667	6.4	2	3.66667	-2.36773	-2.0087	4.75607
350	1	2	3	2	5	3	1	3	3	3	3	3	6	7	6	7	2	3	1	5	5	6	4	3	5	4	4	5	4	4	1	1	2	3	6.5	2	5.33333	4	4.33333	1.33333	-2.0344	0.324633	-0.660434
351	2	1	4	2	3	2	1	4	3	6	3	4	5	5	5	4	3	4	2	4	5	4	6	6	6	4	5	3	5	3	6	3	5	4.33333	4.75	3	4.33333	5.4	3.66667	4.66667	-0.701067	-0.342033	0.239788
352	1	1	4	4	5	3	2	4	3	4	4	3	1	3	3	2	5	5	6	5	6	6	5	6	6	7	6	2	2	1	5	4	5	3.66667	2.25	5.33333	5.66667	6	1.66667	4.66667	-1.36773	-2.34203	3.20328
353	4	2	1	1	4	1	1	4	2	6	4	5	6	6	5	6	5	5	6	5	6	7	5	2	3	5	4	5	6	4	4	5	3	5	5.75	5.33333	6	3.8	5	4	-0.0344	0.9913	-0.0341007
354	4	1	1	1	4	1	1	4	2	6	6	6	4	3	4	4	5	4	7	4	4	4	5	3	4	3	3	5	5	6	5	6	5	6	3.75	5.33333	4	3.6	5.33333	5.33333	0.9656	1.32463	1.27907
355	2	2	2	1	4	2	1	3	3	5	7	6	5	5	6	4	6	5	5	3	4	4	7	7	6	5	7	3	4	4	7	7	5	6	5	5.33333	3.66667	6.4	3.66667	6.33333	0.9656	-0.342033	-0.330267
356	1	1	2	4	5	2	2	2	4	6	7	5	6	6	5	6	5	6	6	7	6	7	6	5	4	6	6	5	6	5	6	6	6	6	5.75	5.66667	6.66667	5.4	5.33333	6	0.9656	1.32463	1.27907
357	1	2	2	5	2	3	2	2	2	3	2	4	6	7	7	6	5	4	4	7	6	5	6	7	6	5	7	5	5	4	4	5	3	3	6.5	4.33333	6	6.2	4.66667	4	-2.0344	0.657967	-1.33857
358	2	2	2	3	1	1	2	3	4	4	6	6	1	1	3	2	4	5	5	4	4	5	6	5	7	7	4	2	3	2	5	5	7	5.33333	1.75	4.66667	4.33333	5.8	2.33333	5.66667	0.298933	-1.67537	-0.500823
359	1	2	1	5	1	3	2	2	4	6	5	6	6	7	7	6	4	3	4	5	4	4	7	6	6	7	5	5	4	5	5	5	4	5.66667	6.5	3.66667	4.33333	6.2	4.66667	4.66667	0.632267	0.657967	0.41601
360	1	2	3	3	5	3	2	3	3	6	7	7	6	4	5	5	7	7	5	5	5	6	6	6	4	6	7	6	7	5	7	6	7	6.66667	5	6.33333	5.33333	5.8	6	6.66667	1.63227	1.9913	3.25033
361	3	2	2	2	4	2	2	3	2	6	6	5	5	4	4	4	3	2	2	5	6	5	5	5	2	4	5	7	5	7	4	4	4	5.66667	4.25	2.33333	5.33333	4.2	6.33333	4	0.632267	2.32463	1.46979
362	1	2	4	5	2	2	2	1	3	7	5	7	5	6	4	4	2	6	6	6	3	6	2	6	5	4	6	2	1	1	4	6	5	6.33333	4.75	4.66667	5	4.6	1.33333	5	1.29893	-2.67537	-3.47512
363	1	2	2	5	1	2	1	2	4	3	5	5	4	3	6	3	5	6	5	2	2	2	5	6	4	5	6	2	2	4	2	2	2	4.33333	4	5.33333	2	5.2	2.66667	2	-0.701067	-1.34203	0.940855
364	3	1	4	2	5	3	2	5	3	4	6	6	6	6	5	6	5	4	7	6	4	5	5	6	7	4	6	4	3	5	5	4	6	5.33333	5.75	5.33333	5	5.6	4	5	0.298933	-0.0087	-0.00260072
365	2	1	3	2	4	2	2	4	4	4	5	6	2	2	4	3	1	4	2	1	1	2	7	5	6	7	7	2	1	4	4	6	6	5	2.75	2.33333	1.33333	6.4	2.33333	5.33333	-0.0344	-1.67537	0.0576326
366	1	2	3	2	4	2	2	3	3	3	3	3	6	6	6	6	4	5	5	5	5	6	4	5	6	7	7	3	2	2	1	1	2	3	6	4.66667	5.33333	5.8	2.33333	1.33333	-2.0344	-1.67537	3.40837
367	5	2	4	1	6	1	2	4	3	7	6	6	5	5	5	6	5	6	5	7	7	7	6	6	4	5	7	5	4	4	6	4	5	6.33333	5.25	5.33333	7	5.6	4.33333	5	1.29893	0.324633	0.421677
368	1	1	2	3	4	2	2	3	3	2	3	2	2	3	2	2	3	4	3	4	4	4	6	6	6	7	5	2	3	2	3	2	2	2.33333	2.25	3.33333	4	6	2.33333	2.33333	-2.70107	-1.67537	4.52528
369	3	1	4	2	4	2	1	3	4	5	6	6	5	6	6	5	4	4	4	4	5	6	6	6	6	4	5	5	5	6	4	6	5	5.66667	5.5	4	5	5.4	5.33333	5	0.632267	1.32463	0.837522
370	3	1	3	2	4	1	1	4	4	4	5	6	5	6	4	5	5	4	7	7	7	5	5	6	4	6	5	3	3	3	5	6	5	5	5	5.33333	6.33333	5.2	3	5.33333	-0.0344	-1.0087	0.0346993
371	4	2	2	2	4	2	1	4	2	2	2	2	5	7	5	6	4	3	3	7	6	5	7	6	7	7	5	2	3	3	4	4	3	2	5.75	3.33333	6	6.4	2.66667	3.66667	-3.0344	-1.34203	4.07227
372	3	2	4	3	4	1	1	5	3	6	5	7	6	7	7	7	4	5	4	7	6	6	5	4	4	4	3	4	5	5	3	4	5	6	6.75	4.33333	6.33333	4	4.66667	4	0.9656	0.657967	0.635333
373	5	2	1	1	6	2	1	5	2	4	5	5	3	4	3	4	3	4	4	3	5	4	6	7	5	6	7	4	6	5	5	4	6	4.66667	3.5	3.66667	4	6.2	5	5	-0.367733	0.9913	-0.364534
374	1	1	2	3	5	2	1	2	4	6	5	6	4	4	5	5	2	2	1	5	5	4	5	6	7	7	7	4	4	4	3	5	5	5.66667	4.5	1.66667	4.66667	6.4	4	4.33333	0.632267	-0.0087	-0.00550072
375	2	1	3	2	4	2	1	3	3	5	6	6	5	4	4	4	6	7	7	6	6	5	5	4	3	4	4	5	6	7	6	5	6	5.66667	4.25	6.66667	5.66667	4	6	5.66667	0.632267	1.9913	1.25903
376	1	2	2	3	3	3	2	3	3	5	5	6	6	4	5	4	3	3	3	3	4	4	6	7	5	6	4	3	3	2	6	7	7	5.33333	4.75	3	3.66667	5.6	2.66667	6.66667	0.298933	-1.34203	-0.401178
377	4	2	4	1	4	2	1	4	1	6	5	5	7	6	6	5	7	5	6	6	4	6	5	5	6	5	4	7	6	5	6	5	6	5.33333	6	6	5.33333	5	6	5.66667	0.298933	1.9913	0.595266
378	2	2	3	2	6	1	2	7	3	4	4	5	3	4	5	4	5	3	4	6	5	6	7	5	6	7	7	3	4	4	4	5	5	4.33333	4	4	5.66667	6.4	3.66667	4.66667	-0.701067	-0.342033	0.239788
379	1	1	1	4	2	2	2	2	3	5	7	7	2	5	3	5	2	3	3	5	5	6	3	5	5	3	3	3	4	3	5	6	5	6.33333	3.75	2.66667	5.33333	3.8	3.33333	5.33333	1.29893	-0.675367	-0.877256
380	2	1	1	4	4	1	1	4	2	2	3	3	3	4	4	4	7	7	5	3	3	4	3	4	3	4	4	2	3	3	5	5	4	2.66667	3.75	6.33333	3.33333	3.6	2.66667	4.66667	-2.36773	-1.34203	3.17758
381	4	2	5	1	4	1	2	6	3	3	3	4	6	5	7	6	4	3	3	4	3	3	1	1	3	2	1	4	3	4	2	4	2	3.33333	6	3.33333	3.33333	1.6	3.66667	2.66667	-1.70107	-0.342033	0.581822
382	3	1	2	2	4	1	2	4	3	1	3	2	6	6	5	6	4	2	3	2	2	3	6	6	4	5	6	5	6	6	3	3	2	2	5.75	3	2.33333	5.4	5.66667	2.66667	-3.0344	1.65797	-5.03093
383	1	2	1	1	4	1	2	3	2	5	5	5	4	4	4	5	7	5	6	6	6	5	5	5	6	4	3	6	5	7	5	6	7	5	4.25	6	5.66667	4.6	6	6	-0.0344	1.9913	-0.0685007
384	1	1	2	2	3	1	2	4	3	2	3	4	6	5	5	6	3	4	3	1	2	1	6	5	4	5	4	2	2	2	3	2	2	3	5.5	3.33333	1.33333	4.8	2	2.33333	-2.0344	-2.0087	4.0865
385	1	2	2	2	4	1	1	5	3	7	7	7	4	5	5	6	4	4	4	5	5	5	5	4	3	5	4	4	5	4	4	4	4	7	5	4	5	4.2	4.33333	4	1.9656	0.324633	0.638099
386	4	2	1	3	3	2	2	3	3	5	6	5	6	5	4	5	2	5	2	4	6	5	3	5	4	2	5	5	4	6	6	5	4	5.33333	5	3	5	3.8	5	5	0.298933	0.9913	0.296333
387	1	2	2	4	1	3	2	3	4	6	4	6	6	5	6	5	4	5	5	4	4	5	6	7	7	4	5	2	3	2	6	5	7	5.33333	5.5	4.66667	4.33333	5.8	2.33333	6	0.298933	-1.67537	-0.500823
388	1	1	3	4	5	4	2	5	3	4	6	6	6	5	6	6	6	7	7	7	6	5	6	5	4	6	5	4	4	5	5	7	6	5.33333	5.75	6.66667	6	5.2	4.33333	6	0.298933	0.324633	0.0970437
389	5	1	1	3	4	1	2	2	1	6	6	5	6	5	5	4	4	4	5	7	5	6	3	5	5	4	5	4	6	5	5	4	6	5.66667	5	4.33333	6	4.4	5	5	0.632267	0.9913	0.626766
390	1	1	2	4	1	2	2	3	3	7	7	6	6	6	5	5	4	5	6	5	5	4	6	7	5	7	7	6	4	5	6	6	4	6.66667	5.5	5	4.66667	6.4	5	5.33333	1.63227	0.9913	1.61807
391	3	2	1	2	4	1	2	5	3	7	6	5	5	4	5	5	4	4	6	6	6	6	3	2	2	3	2	5	6	4	4	4	4	6	4.75	4.66667	6	2.4	5	4	0.9656	0.9913	0.957199
392	5	1	5	4	1	1	1	6	2	4	3	4	2	4	3	2	3	3	3	3	3	4	3	2	2	3	2	4	4	3	3	3	3	3.66667	2.75	3	3.33333	2.4	3.66667	3	-1.36773	-0.342033	0.46781
393	2	1	3	1	4	1	1	4	2	5	5	5	5	5	6	5	4	5	4	3	2	2	4	6	7	5	6	6	4	5	6	6	7	5	5.25	4.33333	2.33333	5.6	5	6.33333	-0.0344	0.9913	-0.0341007
394	3	2	5	3	2	1	1	5	4	5	6	6	6	4	6	6	5	5	5	6	7	7	3	5	4	3	4	5	6	6	7	6	3	5.66667	5.5	5	6.66667	3.8	5.66667	5.33333	0.632267	1.65797	1.04828
395	1	2	3	3	4	1	2	4	4	7	6	6	6	7	6	5	6	6	6	1	2	3	7	6	7	4	7	7	5	7	2	3	1	6.33333	6	6	2	6.2	6.33333	2	1.29893	2.32463	3.01954
396	1	1	2	2	6	1	1	2	3	5	5	5	4	3	2	2	4	4	4	5	4	5	5	6	7	7	6	6	5	5	4	6	5	5	2.75	4	4.66667	6.2	5.33333	5	-0.0344	1.32463	-0.0455674
397	2	1	4	3	4	1	1	2	3	4	5	6	6	5	6	5	7	4	5	7	6	5	4	2	6	4	6	6	5	4	4	6	6	5	5.5	5.33333	6	4.4	5	5.33333	-0.0344	0.9913	-0.0341007
398	3	2	4	2	4	1	1	4	4	5	5	6	7	7	7	7	4	3	3	4	4	5	7	5	6	7	6	5	5	4	6	6	6	5.33333	7	3.33333	4.33333	6.2	4.66667	6	0.298933	0.657967	0.196688
399	1	1	3	3	1	1	1	2	3	7	6	7	7	7	7	6	6	5	5	3	3	4	7	5	6	6	7	7	6	6	3	3	4	6.66667	6.75	5.33333	3.33333	6.2	6.33333	3.33333	1.63227	2.32463	3.79442
400	1	1	1	2	4	1	1	2	3	7	7	5	2	5	5	6	4	3	5	7	7	6	6	5	4	6	5	4	5	6	5	4	6	6.33333	4.5	4	6.66667	5.2	5	5	1.29893	0.9913	1.28763
401	3	2	4	3	4	1	1	4	4	5	5	6	3	2	3	2	5	4	6	4	6	5	6	7	7	7	4	4	4	3	6	5	5	5.33333	2.5	5	5	6.2	3.66667	5.33333	0.298933	-0.342033	-0.102245
402	4	1	3	4	4	1	1	3	4	4	5	4	3	4	3	3	3	2	4	4	4	5	6	5	6	7	6	4	3	3	4	4	5	4.33333	3.25	3	4.33333	6	3.33333	4.33333	-0.701067	-0.675367	0.473477
403	1	2	4	4	5	1	1	3	3	7	6	7	6	6	6	5	7	7	5	5	5	4	6	7	7	5	7	7	6	6	5	6	6	6.66667	5.75	6.33333	4.66667	6.4	6.33333	5.66667	1.63227	2.32463	3.79442
404	4	1	3	1	4	1	1	3	1	4	5	6	7	7	5	7	4	5	4	5	5	5	6	7	5	5	5	1	2	2	3	4	5	5	6.5	4.33333	5	5.6	1.66667	4	-0.0344	-2.34203	0.0805659
405	4	1	2	2	4	1	1	6	3	3	2	2	6	5	5	6	3	3	2	2	4	3	3	2	2	4	3	5	5	4	2	2	3	2.33333	5.5	2.66667	3	2.8	4.66667	2.33333	-2.70107	0.657967	-1.77721
406	1	2	2	2	4	1	1	2	4	6	6	5	5	5	5	6	6	5	6	6	5	5	4	5	6	6	6	5	5	5	4	5	5	5.66667	5.25	5.66667	5.33333	5.4	5	4.66667	0.632267	0.9913	0.626766
407	4	2	3	1	4	1	1	4	3	2	1	1	2	3	3	2	3	2	1	2	2	2	2	2	3	1	1	7	6	6	2	1	2	1.33333	2.5	2	2	1.8	6.33333	1.66667	-3.70107	2.32463	-8.60362
408	3	1	2	1	4	1	1	4	3	6	5	6	4	6	5	5	5	7	5	7	7	5	4	3	5	5	5	3	3	3	5	6	5	5.66667	5	5.66667	6.33333	4.4	3	5.33333	0.632267	-1.0087	-0.637767
409	2	2	4	2	4	1	1	3	3	6	6	5	6	6	5	6	5	5	6	4	5	5	4	4	4	5	3	6	5	6	4	4	5	5.66667	5.75	5.33333	4.66667	4	5.66667	4.33333	0.632267	1.65797	1.04828
410	2	1	4	2	4	1	1	6	2	7	6	7	4	5	6	6	4	3	5	5	5	5	2	5	4	5	5	4	6	6	5	7	6	6.66667	5.25	4	5	4.2	5.33333	6	1.63227	1.32463	2.16215
411	3	2	2	2	4	1	1	5	2	6	7	7	6	6	5	6	4	4	5	5	5	4	4	5	6	7	7	6	6	5	4	6	6	6.66667	5.75	4.33333	4.66667	5.8	5.66667	5.33333	1.63227	1.65797	2.70624
412	2	2	2	4	3	2	2	2	3	4	5	4	4	3	4	4	3	2	4	4	4	5	6	5	6	7	6	4	3	3	4	4	5	4.33333	3.75	3	4.33333	6	3.33333	4.33333	-0.701067	-0.675367	0.473477
413	3	1	2	2	3	1	1	3	3	6	6	4	6	6	5	6	5	4	7	6	4	5	7	6	6	4	6	4	3	5	5	4	6	5.33333	5.75	5.33333	5	5.8	4	5	0.298933	-0.0087	-0.00260072
414	1	2	2	2	4	1	1	3	4	7	7	6	6	6	6	7	5	6	5	7	7	6	5	5	4	6	4	5	7	6	6	7	5	6.66667	6.25	5.33333	6.66667	4.8	6	6	1.63227	1.9913	3.25033
415	1	1	4	3	6	2	1	3	4	5	7	7	6	4	4	5	7	6	5	5	4	4	6	5	4	6	7	7	5	7	7	5	6	6.33333	4.75	6	4.33333	5.6	6.33333	6	1.29893	2.32463	3.01954
416	4	2	3	2	4	1	1	5	2	4	3	5	4	4	4	3	4	2	3	4	4	5	7	5	6	7	7	4	4	4	2	2	2	4	3.75	3	4.33333	6.4	4	2	-1.0344	-0.0087	0.00899928
417	2	2	3	3	4	1	2	3	2	4	4	4	6	7	7	6	7	6	7	5	4	5	5	6	7	5	7	4	5	4	6	6	5	4	6.5	6.66667	4.66667	6	4.33333	5.66667	-1.0344	0.324633	-0.335801
418	1	2	2	3	2	4	1	3	4	5	5	5	5	5	5	6	3	2	4	3	4	5	6	6	4	5	6	4	3	3	4	4	5	5	5.25	3	4	5.4	3.33333	4.33333	-0.0344	-0.675367	0.0232326
419	1	1	2	3	3	3	1	4	4	4	4	5	2	4	4	2	5	3	4	3	4	6	6	4	6	6	5	5	3	4	4	5	3	4.33333	3	4	4.33333	5.4	4	4	-0.701067	-0.0087	0.00609928
420	3	2	1	1	4	1	1	6	4	4	5	5	2	3	4	4	5	4	5	6	4	6	6	6	7	6	5	2	3	4	2	2	3	4.66667	3.25	4.66667	5.33333	6	3	2.33333	-0.367733	-1.0087	0.370933
421	1	2	4	3	3	2	1	4	4	6	5	6	5	6	6	3	7	6	5	7	6	5	4	5	4	5	4	3	3	2	6	7	6	5.66667	5	6	6	4.4	2.66667	6.33333	0.632267	-1.34203	-0.848523
422	2	2	1	1	4	1	2	4	2	3	3	4	6	6	7	4	6	5	5	3	5	4	5	6	5	6	6	3	4	3	3	3	4	3.33333	5.75	5.33333	4	5.6	3.33333	3.33333	-1.70107	-0.675367	1.14884
423	1	2	1	4	6	2	1	2	3	5	4	5	2	3	4	2	3	3	4	4	4	4	5	7	6	7	6	4	5	6	4	4	5	4.66667	2.75	3.33333	4	6.2	5	4.33333	-0.367733	0.9913	-0.364534
424	4	2	3	3	4	1	1	2	4	6	7	5	5	6	6	5	4	6	5	6	7	7	7	6	5	7	6	4	5	6	5	5	6	6	5.5	5	6.66667	6.2	5	5.33333	0.9656	0.9913	0.957199
425	4	1	2	1	4	1	1	5	2	7	5	6	6	5	6	5	6	5	5	5	7	7	7	6	7	5	6	2	1	1	5	6	6	6	5.5	5.33333	6.33333	6.2	1.33333	5.66667	0.9656	-2.67537	-2.58333
426	1	2	4	1	4	1	1	3	3	5	6	6	5	5	6	5	3	4	4	4	5	6	6	4	5	5	5	4	5	4	3	4	5	5.66667	5.25	3.66667	5	5	4.33333	4	0.632267	0.324633	0.205255
427	3	1	3	2	4	1	1	3	3	6	6	6	7	6	7	6	4	7	7	7	5	6	6	5	5	4	5	2	3	3	6	6	7	6	6.5	6	6	5	2.66667	6.33333	0.9656	-1.34203	-1.29587
428	1	1	2	4	4	2	1	2	2	1	2	1	2	3	3	2	2	3	3	2	2	2	2	2	1	2	1	6	7	7	2	1	2	1.33333	2.5	2.66667	2	1.6	6.66667	1.66667	-3.70107	2.65797	-9.83731
429	1	1	2	2	4	1	1	5	4	4	6	6	3	1	1	2	4	5	5	4	4	5	6	5	7	7	7	2	3	2	5	5	7	5.33333	1.75	4.66667	4.33333	6.4	2.33333	5.66667	0.298933	-1.67537	-0.500823
430	1	2	2	5	2	3	2	3	4	5	7	7	5	5	4	5	5	5	6	6	3	5	5	5	5	5	5	3	3	4	5	5	4	6.33333	4.75	5.33333	4.66667	5	3.33333	4.66667	1.29893	-0.675367	-0.877256
431	1	2	3	2	4	1	1	3	3	7	7	6	5	5	4	5	6	5	5	5	5	6	6	5	6	7	5	7	6	5	5	7	7	6.66667	4.75	5.33333	5.33333	5.8	6	6.33333	1.63227	1.9913	3.25033
432	3	2	1	2	4	1	1	4	3	5	6	7	3	5	6	7	3	3	4	6	6	5	5	6	7	5	6	5	3	4	4	5	5	6	5.25	3.33333	5.66667	5.8	4	4.66667	0.9656	-0.0087	-0.00840072
433	1	1	4	4	2	1	1	2	3	5	6	5	6	7	7	6	7	5	6	4	5	4	6	7	5	7	7	6	5	7	6	6	5	5.33333	6.5	6	4.33333	6.4	6	5.66667	0.298933	1.9913	0.595266
434	1	2	2	1	6	1	1	2	3	4	4	6	3	5	5	4	5	4	3	4	4	6	5	6	5	7	6	5	5	5	4	5	5	4.66667	4.25	4	4.66667	5.8	5	4.66667	-0.367733	0.9913	-0.364534
435	1	2	1	4	5	3	2	3	4	1	1	2	3	4	5	4	3	3	4	2	4	3	5	7	6	7	7	5	6	6	2	2	3	1.33333	4	3.33333	3	6.4	5.66667	2.33333	-3.70107	1.65797	-6.13625
436	1	2	2	1	4	2	1	5	2	7	7	5	3	5	4	5	7	5	7	5	7	7	6	6	4	5	6	6	5	6	6	5	4	6.33333	4.25	6.33333	6.33333	5.4	5.66667	5	1.29893	1.65797	2.15359
437	1	2	2	4	1	2	2	3	4	5	5	6	3	2	4	4	5	4	6	4	6	5	6	7	7	7	5	5	5	3	6	5	5	5.33333	3.25	5	5	6.4	4.33333	5.33333	0.298933	0.324633	0.0970437
438	3	2	3	6	2	5	2	4	4	5	7	5	4	5	5	6	5	5	6	4	5	6	6	4	5	7	6	7	6	5	5	7	5	5.66667	5	5.33333	5	5.6	6	5.66667	0.632267	1.9913	1.25903
439	2	1	2	2	5	1	1	4	5	4	5	4	4	6	6	6	5	4	6	5	4	5	7	7	7	6	5	3	2	2	4	4	5	4.33333	5.5	5	4.66667	6.4	2.33333	4.33333	-0.701067	-1.67537	1.17454
440	1	1	4	5	1	5	2	2	3	6	5	6	6	7	7	6	4	3	4	5	4	4	7	6	6	7	5	3	4	5	5	5	4	5.66667	6.5	3.66667	4.33333	6.2	4	4.66667	0.632267	-0.0087	-0.00550072
441	1	2	2	3	4	1	1	3	2	4	5	5	5	5	5	6	5	3	4	5	5	5	7	6	6	5	6	1	2	2	5	6	5	4.66667	5.25	4	5	6	1.66667	5.33333	-0.367733	-2.34203	0.861244
442	1	2	2	2	4	2	2	3	4	5	6	6	7	6	7	6	6	5	6	6	5	6	6	5	3	6	4	4	6	6	6	6	6	5.66667	6.5	5.66667	5.66667	4.8	5.33333	6	0.632267	1.32463	0.837522
443	3	1	4	2	4	1	1	4	2	5	4	5	7	5	5	6	4	5	4	4	4	4	5	7	6	7	6	1	2	3	5	6	7	4.66667	5.75	4.33333	4	6.2	2	6	-0.367733	-2.0087	0.738666
444	1	1	3	1	4	1	2	5	3	6	6	5	5	6	6	6	3	4	2	6	6	5	6	5	6	7	6	6	7	6	3	2	2	5.66667	5.75	3	5.66667	6	6.33333	2.33333	0.632267	2.32463	1.46979
445	1	1	1	2	1	1	1	3	1	6	5	7	1	2	3	1	3	3	3	2	3	3	6	5	7	6	4	6	5	7	7	6	5	6	1.75	3	2.66667	5.6	6	6	0.9656	1.9913	1.9228
446	5	2	4	5	1	4	2	2	4	5	4	5	6	5	6	6	7	7	7	5	6	4	6	6	4	7	5	6	5	6	4	5	4	4.66667	5.75	7	5	5.6	5.66667	4.33333	-0.367733	1.65797	-0.60969
447	3	1	2	2	6	1	2	3	3	7	7	7	7	5	7	7	7	7	5	7	5	7	7	5	7	5	7	3	3	4	4	4	5	7	6.5	6.33333	6.33333	6.2	3.33333	4.33333	1.9656	-0.675367	-1.3275
448	1	1	4	3	6	2	1	3	3	4	4	4	3	3	4	4	3	5	3	5	4	4	6	7	7	5	7	5	5	5	4	5	6	4	3.5	3.66667	4.33333	6.4	5	5	-1.0344	0.9913	-1.0254
449	1	2	2	3	6	1	1	3	4	4	4	3	4	3	3	2	2	2	1	2	1	3	4	4	5	5	3	7	6	5	2	2	3	3.66667	3	1.66667	2	4.2	6	2.33333	-1.36773	1.9913	-2.72357
450	4	1	2	4	6	5	2	2	5	7	7	5	3	4	4	2	5	4	4	4	4	4	4	5	4	6	4	4	4	4	4	4	4	6.33333	3.25	4.33333	4	4.6	4	4	1.29893	-0.0087	-0.0113007
451	1	1	5	3	3	4	1	1	3	6	5	6	6	4	6	6	4	5	5	5	5	5	3	5	5	5	5	5	6	5	5	5	5	5.66667	5.5	4.66667	5	4.6	5.33333	5	0.632267	1.32463	0.837522
452	1	2	3	3	3	2	1	4	3	2	3	2	4	3	4	3	2	2	3	2	4	2	2	3	2	1	3	1	2	2	2	1	2	2.33333	3.5	2.33333	2.66667	2.2	1.66667	1.66667	-2.70107	-2.34203	6.32599
453	1	1	4	3	4	2	1	3	4	6	6	5	2	5	5	6	4	7	7	5	5	6	6	5	4	6	5	7	5	6	7	6	7	5.66667	4.5	6	5.33333	5.2	6	6.66667	0.632267	1.9913	1.25903
454	1	2	4	3	4	2	1	3	2	6	5	4	5	6	7	4	5	4	5	4	5	5	6	4	6	5	6	6	4	6	5	6	6	5	5.5	4.66667	4.66667	5.4	5.33333	5.66667	-0.0344	1.32463	-0.0455674
455	1	2	5	4	6	3	2	3	5	7	5	7	7	5	6	7	4	6	4	5	6	5	6	6	4	6	5	6	6	6	6	6	6	6.33333	6.25	4.66667	5.33333	5.4	6	6	1.29893	1.9913	2.58657
456	4	2	1	3	4	1	1	3	4	2	3	2	3	3	3	4	3	4	3	6	7	6	6	6	7	6	7	3	3	2	7	7	7	2.33333	3.25	3.33333	6.33333	6.4	2.66667	7	-2.70107	-1.34203	3.62492
457	1	2	2	1	6	1	1	3	3	5	5	5	2	3	4	2	4	4	4	5	4	5	5	6	7	7	6	3	2	2	4	6	5	5	2.75	4	4.66667	6.2	2.33333	5	-0.0344	-1.67537	0.0576326
458	2	1	2	2	4	1	1	7	4	5	5	5	2	3	2	3	4	6	4	5	6	7	6	7	7	6	7	3	3	4	7	7	7	5	2.5	4.66667	6	6.6	3.33333	7	-0.0344	-0.675367	0.0232326
459	3	2	2	2	4	1	1	3	3	7	7	7	5	5	5	7	6	6	5	6	7	6	5	4	5	6	5	6	7	5	6	6	5	7	5.5	5.66667	6.33333	5	6	5.66667	1.9656	1.9913	3.9141
460	5	2	4	1	1	3	1	6	5	4	4	4	5	4	6	4	3	3	3	4	6	6	4	4	5	5	3	3	5	5	3	5	5	4	4.75	3	5.33333	4.2	4.33333	4.33333	-1.0344	0.324633	-0.335801
461	2	2	2	3	2	3	2	2	3	6	7	6	7	6	7	6	6	7	6	6	7	7	6	7	6	6	7	6	7	6	7	6	7	6.33333	6.5	6.33333	6.66667	6.4	6.33333	6.66667	1.29893	2.32463	3.01954
462	1	2	4	4	3	3	2	2	3	5	7	6	2	3	2	2	7	6	5	7	5	6	7	5	7	6	7	5	6	6	6	5	7	6	2.25	6	6	6.4	5.66667	6	0.9656	1.65797	1.60093
463	1	1	4	3	4	2	1	2	3	6	4	5	4	5	5	6	4	5	6	7	6	6	5	4	5	3	5	6	7	5	5	6	7	5	5	5	6.33333	4.4	6	6	-0.0344	1.9913	-0.0685007
464	4	2	1	2	4	1	1	3	4	6	5	5	7	6	6	5	5	4	5	6	4	6	3	5	4	3	4	7	5	6	6	5	6	5.33333	6	4.66667	5.33333	3.8	6	5.66667	0.298933	1.9913	0.595266
465	1	1	3	2	6	1	1	2	3	7	5	5	5	4	4	4	6	5	7	6	6	6	5	5	4	6	5	2	1	1	6	5	7	5.66667	4.25	6	6	5	1.33333	6	0.632267	-2.67537	-1.69155
466	5	1	2	2	4	2	1	4	5	6	5	7	6	7	6	7	6	6	6	5	5	6	6	7	6	7	6	3	4	4	7	6	5	6	6.5	6	5.33333	6.4	3.66667	6	0.9656	-0.342033	-0.330267
467	2	2	2	4	3	3	1	2	3	6	6	4	5	5	5	6	4	5	4	4	4	4	4	5	6	5	5	4	5	5	3	5	5	5.33333	5.25	4.33333	4	5	4.66667	4.33333	0.298933	0.657967	0.196688
468	1	1	2	3	4	1	1	3	4	7	5	5	4	6	5	4	6	5	7	6	6	6	5	3	4	5	4	1	1	2	6	5	7	5.66667	4.75	6	6	4.2	1.33333	6	0.632267	-2.67537	-1.69155
469	1	2	2	3	4	1	1	3	2	5	6	5	4	5	5	4	5	6	5	4	4	3	3	6	5	4	5	5	4	5	5	5	4	5.33333	4.5	5.33333	3.66667	4.6	4.66667	4.66667	0.298933	0.657967	0.196688
470	1	1	4	2	4	4	1	3	5	7	7	6	5	4	6	6	5	4	7	6	7	7	6	7	5	4	6	7	6	7	7	6	7	6.66667	5.25	5.33333	6.66667	5.6	6.66667	6.66667	1.63227	2.65797	4.33851
471	2	2	3	3	1	2	2	3	3	3	1	1	7	5	7	5	2	1	1	3	4	3	1	2	2	1	3	6	7	6	3	2	2	1.66667	6	1.33333	3.33333	1.8	6.33333	2.33333	-3.36773	2.32463	-7.82875
472	4	1	3	2	4	1	2	4	2	5	6	6	4	6	6	7	4	4	4	4	3	3	5	4	3	4	4	5	5	6	7	5	5	5.66667	5.75	4	3.33333	4	5.33333	5.66667	0.632267	1.32463	0.837522
473	1	2	2	4	6	2	1	3	3	5	6	5	6	6	5	6	2	2	3	4	6	5	5	5	5	4	2	5	4	6	6	5	4	5.33333	5.75	2.33333	5	4.2	5	5	0.298933	0.9913	0.296333
474	2	1	2	2	6	1	1	3	3	7	6	7	2	3	2	3	5	6	5	5	6	6	5	6	6	7	6	6	5	7	7	6	7	6.66667	2.5	5.33333	5.66667	6	6	6.66667	1.63227	1.9913	3.25033
475	4	2	2	2	4	1	1	4	3	5	6	6	6	7	7	7	6	4	6	6	6	6	5	4	3	4	4	5	6	4	5	7	5	5.66667	6.75	5.33333	6	4	5	5.66667	0.632267	0.9913	0.626766
476	1	1	2	2	6	2	1	3	4	6	5	6	6	5	6	4	5	4	5	5	7	6	3	5	2	4	3	7	5	5	5	5	4	5.66667	5.25	4.66667	6	3.4	5.66667	4.66667	0.632267	1.65797	1.04828
477	1	1	5	3	6	1	1	3	3	6	7	5	6	5	6	6	4	6	5	6	7	7	6	5	6	4	6	6	5	6	5	5	6	6	5.75	5	6.66667	5.4	5.66667	5.33333	0.9656	1.65797	1.60093
478	1	1	2	4	5	1	1	3	4	4	5	4	6	7	7	6	3	5	5	5	4	5	6	6	4	5	6	2	2	3	6	4	4	4.33333	6.5	4.33333	4.66667	5.4	2.33333	4.66667	-0.701067	-1.67537	1.17454
479	4	1	2	1	4	1	1	3	3	7	5	5	6	4	5	3	7	5	6	7	6	7	5	6	6	7	7	5	5	7	4	5	5	5.66667	4.5	6	6.66667	6.2	5.66667	4.66667	0.632267	1.65797	1.04828
480	1	1	3	5	1	4	2	3	4	5	5	5	7	6	6	5	5	5	4	5	5	5	5	5	6	5	5	2	2	5	2	2	4	5	6	4.66667	5	5.2	3	2.66667	-0.0344	-1.0087	0.0346993
481	5	2	2	6	1	5	2	3	4	5	4	5	5	6	6	6	5	6	7	3	4	2	4	5	6	5	5	3	3	4	7	6	7	4.66667	5.75	6	3	5	3.33333	6.66667	-0.367733	-0.675367	0.248355
482	1	2	1	4	1	3	2	3	2	4	5	5	2	3	2	4	3	4	4	3	5	4	7	6	7	5	7	4	6	5	5	4	6	4.66667	2.75	3.66667	4	6.4	5	5	-0.367733	0.9913	-0.364534
483	1	2	4	3	3	2	1	3	3	5	5	6	5	6	6	6	5	4	6	4	6	5	6	5	6	7	6	2	2	3	6	5	5	5.33333	5.75	5	5	6	2.33333	5.33333	0.298933	-1.67537	-0.500823
484	1	1	4	2	3	3	1	3	3	5	6	6	1	4	2	3	7	6	7	6	6	5	6	7	5	5	7	6	6	6	6	6	5	5.66667	2.5	6.66667	5.66667	6	6	5.66667	0.632267	1.9913	1.25903
485	1	1	1	2	4	3	1	2	3	3	2	3	6	7	6	7	1	2	3	3	2	3	3	5	3	2	3	1	2	2	3	4	4	2.66667	6.5	2	2.66667	3.2	1.66667	3.66667	-2.36773	-2.34203	5.54531
486	1	2	4	2	6	2	1	3	3	7	5	5	5	4	4	4	6	5	7	6	6	6	5	5	4	6	5	4	5	4	6	5	7	5.66667	4.25	6	6	5	4.33333	6	0.632267	0.324633	0.205255
487	1	2	4	4	1	3	2	3	3	2	3	2	6	7	4	6	5	5	4	4	5	5	5	6	7	7	5	7	6	6	6	5	6	2.33333	5.75	4.66667	4.66667	6	6.33333	5.66667	-2.70107	2.32463	-6.27899
488	1	2	2	5	2	2	2	3	5	4	4	4	6	7	7	6	7	6	7	5	4	5	5	6	5	7	7	4	5	4	6	6	5	4	6.5	6.66667	4.66667	6	4.33333	5.66667	-1.0344	0.324633	-0.335801
489	1	1	2	2	4	1	1	4	4	4	4	4	6	7	7	6	3	5	3	4	4	3	2	5	4	6	4	3	3	3	3	3	3	4	6.5	3.66667	3.66667	4.2	3	3	-1.0344	-1.0087	1.0434
490	3	1	2	2	4	1	1	5	4	4	3	5	2	3	4	2	5	3	4	4	3	5	6	6	6	5	5	4	4	4	2	2	2	4	2.75	4	4	5.6	4	2	-1.0344	-0.0087	0.00899928
491	5	2	1	4	3	3	2	1	4	4	3	3	7	7	7	6	3	5	5	7	6	5	6	5	6	7	6	2	3	2	3	4	4	3.33333	6.75	4.33333	6	6	2.33333	3.66667	-1.70107	-1.67537	2.84991
492	2	1	2	2	4	1	1	3	4	2	3	4	5	6	7	7	3	5	4	3	3	5	5	4	5	4	5	4	4	5	5	5	5	3	6.25	4	3.66667	4.6	4.33333	5	-2.0344	0.324633	-0.660434
493	1	2	4	4	1	2	2	4	2	4	5	4	2	3	2	2	5	4	5	5	5	4	5	7	7	6	7	4	4	5	5	5	5	4.33333	2.25	4.66667	4.66667	6.4	4.33333	5	-0.701067	0.324633	-0.22759
494	2	1	2	3	4	1	1	3	2	2	4	4	5	5	6	5	2	3	3	5	5	5	6	5	5	4	5	2	2	1	4	5	6	3.33333	5.25	2.66667	5	5	1.66667	5	-1.70107	-2.34203	3.98395
495	1	1	2	4	1	2	1	3	3	2	3	2	4	6	6	6	6	5	4	5	6	6	7	5	7	6	7	5	5	5	5	5	5	2.33333	5.5	5	5.66667	6.4	5	5	-2.70107	0.9913	-2.67757
496	1	1	2	6	2	5	2	3	4	6	6	6	6	5	6	5	4	5	5	4	4	5	6	7	7	4	5	2	3	2	6	5	7	6	5.5	4.66667	4.33333	5.8	2.33333	6	0.9656	-1.67537	-1.61773
497	1	2	2	5	2	3	2	3	3	7	6	6	6	7	6	5	6	6	6	1	2	3	7	6	7	4	7	4	5	4	2	3	1	6.33333	6	6	2	6.2	4.33333	2	1.29893	0.324633	0.421677
498	2	1	2	2	3	3	1	4	2	6	5	7	5	7	6	7	7	6	7	7	6	7	7	6	7	6	7	6	6	7	7	6	7	6	6.25	6.66667	6.66667	6.6	6.33333	6.66667	0.9656	2.32463	2.24467
499	3	1	4	4	4	2	1	4	3	7	6	7	6	6	6	5	5	3	5	5	5	4	6	7	7	5	7	2	3	3	5	5	4	6.66667	5.75	4.33333	4.66667	6.4	2.66667	4.66667	1.63227	-1.34203	-2.19056
500	3	2	2	5	2	4	2	5	4	5	6	7	7	6	7	7	6	6	7	5	5	6	6	7	5	6	7	6	7	5	7	7	6	6	6.75	6.33333	5.33333	6.2	6	6.66667	0.9656	1.9913	1.9228
501	2	2	3	2	4	1	1	4	2	4	5	4	2	3	2	3	5	4	5	5	5	4	5	7	7	6	7	5	7	6	5	5	5	4.33333	2.5	4.66667	4.66667	6.4	6	5	-0.701067	1.9913	-1.39603
502	3	1	2	2	4	2	2	3	4	3	4	3	7	7	7	6	4	3	4	4	4	3	2	2	2	3	2	3	3	2	5	6	5	3.33333	6.75	3.66667	3.66667	2.2	2.66667	5.33333	-1.70107	-1.34203	2.28289
503	2	2	2	2	4	1	2	3	1	4	6	6	7	6	6	5	5	4	7	6	5	5	6	4	5	4	6	6	5	6	2	3	2	5.33333	6	5.33333	5.33333	5	5.66667	2.33333	0.298933	1.65797	0.495622
504	5	2	1	6	1	2	1	2	4	5	5	6	7	7	7	7	4	3	3	4	4	5	7	5	6	7	6	3	3	4	6	6	6	5.33333	7	3.33333	4.33333	6.2	3.33333	6	0.298933	-0.675367	-0.20189
505	1	2	2	2	4	3	1	3	4	4	5	5	6	6	6	5	7	7	5	5	5	4	6	7	7	5	7	5	5	4	5	5	4	4.66667	5.75	6.33333	4.66667	6.4	4.66667	4.66667	-0.367733	0.657967	-0.241956
506	1	1	2	2	5	2	1	4	3	6	5	7	6	6	4	4	4	4	4	3	3	3	4	4	4	4	4	3	3	2	4	4	4	6	5	4	3	4	2.66667	4	0.9656	-1.34203	-1.29587
507	1	2	4	2	6	2	2	3	2	4	6	5	5	6	5	5	5	7	5	6	4	6	5	4	5	4	4	4	5	5	6	5	7	5	5.25	5.66667	5.33333	4.4	4.66667	6	-0.0344	0.657967	-0.0226341
508	4	1	4	3	6	2	1	4	4	4	4	4	3	2	2	4	6	6	5	6	6	6	5	6	4	4	6	4	4	2	5	5	5	4	2.75	5.66667	6	5	3.33333	5	-1.0344	-0.675367	0.698599
509	1	2	4	4	4	1	1	3	4	6	6	6	6	6	5	6	5	4	7	6	4	5	7	6	6	4	6	4	3	5	5	4	6	6	5.75	5.33333	5	5.8	4	5	0.9656	-0.0087	-0.00840072
510	1	1	3	3	4	1	1	3	3	4	3	6	4	4	5	4	5	4	6	5	4	5	4	5	3	4	5	3	2	2	4	4	5	4.33333	4.25	5	4.66667	4.2	2.33333	4.33333	-0.701067	-1.67537	1.17454
511	1	2	2	3	3	1	2	3	3	7	7	6	6	5	6	5	6	5	5	5	7	7	7	6	7	5	6	6	5	7	3	3	3	6.66667	5.5	5.33333	6.33333	6.2	6	3	1.63227	1.9913	3.25033
512	1	2	4	2	6	1	1	3	5	5	6	6	6	6	5	6	4	5	7	3	3	4	3	5	4	4	4	5	5	5	5	5	5	5.66667	5.75	5.33333	3.33333	4	5	5	0.632267	0.9913	0.626766
513	4	2	2	5	1	3	2	3	3	6	7	6	1	3	2	1	2	2	3	5	5	6	1	1	2	3	1	1	1	2	3	1	3	6.33333	1.75	2.33333	5.33333	1.6	1.33333	2.33333	1.29893	-2.67537	-3.47512
514	1	1	2	4	1	3	2	4	4	7	6	7	5	7	7	6	4	4	4	5	6	1	2	3	2	2	2	6	4	6	7	3	4	6.66667	6.25	4	4	2.2	5.33333	4.66667	1.63227	1.32463	2.16215
515	2	2	2	5	2	4	2	2	3	7	7	5	7	7	6	5	7	6	7	5	6	7	6	7	4	7	6	6	7	6	6	6	7	6.33333	6.25	6.66667	6	6	6.33333	6.33333	1.29893	2.32463	3.01954
516	1	2	2	2	4	1	1	3	3	6	5	6	4	4	4	5	5	4	7	7	7	5	5	3	4	4	5	3	3	3	5	6	5	5.66667	4.25	5.33333	6.33333	4.2	3	5.33333	0.632267	-1.0087	-0.637767
517	1	1	1	4	4	2	1	2	3	4	6	6	4	5	5	5	7	4	5	5	5	5	4	3	4	5	4	5	4	5	5	5	4	5.33333	4.75	5.33333	5	4	4.66667	4.66667	0.298933	0.657967	0.196688
518	4	1	2	6	2	3	2	3	3	5	6	6	7	6	3	3	3	3	2	5	2	5	5	5	4	6	5	5	6	6	6	6	4	5.66667	4.75	2.66667	4	5	5.66667	5.33333	0.632267	1.65797	1.04828
519	3	2	4	4	2	3	2	3	4	5	6	7	7	6	6	5	4	4	4	5	5	4	4	4	3	2	4	4	4	5	5	5	5	6	6	4	4.66667	3.4	4.33333	5	0.9656	0.324633	0.313466
520	3	2	2	2	4	1	1	5	2	5	6	6	6	7	6	7	2	3	1	5	5	6	4	6	5	4	6	1	2	1	6	7	6	5.66667	6.5	2	5.33333	5	1.33333	6.33333	0.632267	-2.67537	-1.69155
521	2	2	2	4	3	2	2	2	3	2	3	2	2	1	4	2	3	2	1	1	1	3	3	2	4	3	3	3	2	2	2	3	1	2.33333	2.25	2	1.66667	3	2.33333	2	-2.70107	-1.67537	4.52528
522	3	1	2	2	3	1	1	3	3	5	5	6	3	3	3	4	3	3	3	3	5	5	7	7	4	6	5	5	5	4	7	6	6	5.33333	3.25	3	4.33333	5.8	4.66667	6.33333	0.298933	0.657967	0.196688
523	1	2	2	2	4	1	1	3	4	5	5	4	4	3	6	3	3	4	3	5	4	4	5	6	4	5	6	4	5	4	5	4	5	4.66667	4	3.33333	4.33333	5.2	4.33333	4.66667	-0.367733	0.324633	-0.119378
524	1	1	4	3	6	2	1	3	4	5	5	6	5	4	4	4	4	3	3	4	4	5	5	4	5	6	5	3	3	4	6	7	6	5.33333	4.25	3.33333	4.33333	5	3.33333	6.33333	0.298933	-0.675367	-0.20189
525	4	2	3	2	4	1	1	5	2	5	4	4	3	2	2	4	4	5	6	3	4	2	2	3	2	3	2	2	3	2	2	2	3	4.33333	2.75	5	3	2.4	2.33333	2.33333	-0.701067	-1.67537	1.17454
526	2	2	3	3	4	1	2	3	2	5	6	5	6	7	7	6	7	5	6	4	5	4	6	7	5	7	7	6	5	7	6	6	5	5.33333	6.5	6	4.33333	6.4	6	5.66667	0.298933	1.9913	0.595266
527	1	2	2	3	2	4	1	3	4	5	7	5	4	6	5	6	5	5	6	4	5	6	6	4	5	7	6	7	6	5	5	7	5	5.66667	5.25	5.33333	5	5.6	6	5.66667	0.632267	1.9913	1.25903
528	1	1	2	3	3	3	1	4	4	5	4	5	7	5	5	6	4	5	4	4	4	4	5	7	6	7	6	6	5	4	5	6	7	4.66667	5.75	4.33333	4	6.2	5	6	-0.367733	0.9913	-0.364534
529	3	2	1	1	4	1	1	6	4	1	2	2	7	7	6	7	3	4	4	4	4	4	3	3	4	4	2	3	3	2	1	3	3	1.66667	6.75	3.66667	4	3.2	2.66667	2.33333	-3.36773	-1.34203	4.51961
530	1	2	4	3	3	2	1	4	4	5	5	5	5	5	5	4	5	3	4	4	4	4	5	3	5	2	5	5	5	6	7	7	7	5	4.75	4	4	4	5.33333	7	-0.0344	1.32463	-0.0455674
531	2	2	1	1	4	1	2	4	2	2	3	3	7	6	7	6	2	3	2	2	3	4	2	3	3	2	2	2	3	2	3	2	3	2.66667	6.5	2.33333	3	2.4	2.33333	2.66667	-2.36773	-1.67537	3.96682
532	1	2	1	4	6	2	1	2	3	6	6	6	4	4	4	4	2	3	2	6	6	7	4	4	4	4	4	4	4	4	4	4	4	6	4	2.33333	6.33333	4	4	4	0.9656	-0.0087	-0.00840072
533	4	2	3	3	4	1	1	2	4	4	4	6	6	6	5	5	1	3	2	5	5	4	6	7	5	7	7	6	4	4	6	6	4	4.66667	5.5	2	4.66667	6.4	4.66667	5.33333	-0.367733	0.657967	-0.241956
534	4	1	2	1	4	1	1	5	2	5	4	5	6	5	6	5	6	6	5	5	5	5	6	7	5	7	7	5	4	4	5	4	4	4.66667	5.5	5.66667	5	6.4	4.33333	4.33333	-0.367733	0.324633	-0.119378
535	1	2	4	1	4	1	1	3	3	6	6	6	6	6	6	6	7	7	7	7	7	7	7	7	7	7	7	6	6	6	6	6	6	6	6	7	7	7	6	6	0.9656	1.9913	1.9228
536	3	1	3	2	4	1	1	3	3	3	5	5	5	5	5	6	7	6	6	5	6	4	7	6	7	5	6	4	4	5	6	6	7	4.33333	5.25	6.33333	5	6.2	4.33333	6.33333	-0.701067	0.324633	-0.22759
537	1	1	2	4	4	2	1	2	2	4	2	3	4	2	2	3	4	4	3	4	4	3	5	4	5	4	4	4	3	2	1	4	3	3	2.75	3.66667	3.66667	4.4	3	2.66667	-2.0344	-1.0087	2.0521
538	1	1	2	2	4	1	1	5	4	6	6	6	6	6	6	6	6	6	6	6	6	6	6	6	6	6	6	4	5	4	6	6	6	6	6	6	6	6	4.33333	6	0.9656	0.324633	0.313466
539	1	2	2	5	2	3	2	3	4	5	7	7	5	5	4	5	5	5	6	6	3	5	5	5	5	4	5	3	5	5	5	5	4	6.33333	4.75	5.33333	4.66667	4.8	4.33333	4.66667	1.29893	0.324633	0.421677
540	1	2	3	2	4	1	1	3	3	6	3	4	5	5	5	4	3	4	2	4	5	4	6	6	6	4	5	3	5	3	6	3	5	4.33333	4.75	3	4.33333	5.4	3.66667	4.66667	-0.701067	-0.342033	0.239788
541	3	2	1	2	4	1	1	4	3	6	6	6	5	5	5	5	5	5	5	4	4	4	4	4	4	4	4	4	4	4	4	4	4	6	5	5	4	4	4	4	0.9656	-0.0087	-0.00840072
542	1	1	4	4	2	1	1	2	3	6	6	5	4	5	6	5	5	4	4	5	6	5	6	5	6	4	5	6	5	6	4	4	5	5.66667	5	4.33333	5.33333	5.2	5.66667	4.33333	0.632267	1.65797	1.04828
543	1	2	2	1	6	1	1	2	3	4	4	3	6	6	5	4	5	5	6	5	6	6	5	6	6	7	6	2	2	1	5	4	5	3.66667	5.25	5.33333	5.66667	6	1.66667	4.66667	-1.36773	-2.34203	3.20328
544	1	2	1	4	5	3	2	3	4	6	5	6	4	5	5	5	5	4	7	6	6	7	6	6	4	5	6	6	7	6	4	4	5	5.66667	4.75	5.33333	6.33333	5.4	6.33333	4.33333	0.632267	2.32463	1.46979
545	1	2	2	1	4	2	1	5	2	7	5	7	3	5	5	5	7	5	7	5	5	7	6	6	7	5	7	3	3	3	3	5	4	6.33333	4.5	6.33333	5.66667	6.2	3	4	1.29893	-1.0087	-1.31023
546	1	2	2	4	1	2	2	3	4	3	4	4	6	7	6	6	3	2	3	4	3	4	4	2	3	4	3	3	4	4	4	3	4	3.66667	6.25	2.66667	3.66667	3.2	3.66667	3.66667	-1.36773	-0.342033	0.46781
547	3	2	3	6	2	5	2	4	4	7	6	7	6	7	7	6	4	3	3	6	6	7	6	6	4	5	6	6	6	7	5	6	7	6.66667	6.5	3.33333	6.33333	5.4	6.33333	6	1.63227	2.32463	3.79442
548	2	1	2	2	5	1	1	4	5	6	6	6	1	6	3	5	6	6	6	5	5	5	4	2	3	5	2	2	1	3	5	6	5	6	3.75	6	5	3.2	2	5.33333	0.9656	-2.0087	-1.9396
549	1	1	4	5	1	5	2	2	3	6	6	6	6	6	6	6	5	6	6	6	5	6	6	6	6	6	6	4	5	5	6	6	6	6	6	5.66667	5.66667	6	4.66667	6	0.9656	0.657967	0.635333
550	1	2	2	3	4	1	1	3	2	6	6	6	6	6	6	6	6	6	6	4	4	5	5	6	4	5	5	5	4	5	5	5	5	6	6	6	4.33333	5	4.66667	5	0.9656	0.657967	0.635333
551	1	2	2	2	4	2	2	3	4	6	6	5	7	6	7	6	6	6	6	6	6	6	6	4	6	4	6	6	5	6	6	6	6	5.66667	6.5	6	6	5.2	5.66667	6	0.632267	1.65797	1.04828
552	3	1	4	2	4	1	1	4	2	5	6	4	6	7	7	6	7	7	7	5	5	6	5	5	7	6	5	6	5	6	7	6	6	5	6.5	7	5.33333	5.6	5.66667	6.33333	-0.0344	1.65797	-0.0570341
553	1	1	3	1	4	1	2	5	3	1	3	2	7	6	7	6	5	4	3	1	2	1	6	6	6	5	4	3	2	3	1	2	3	2	6.5	4	1.33333	5.4	2.66667	2	-3.0344	-1.34203	4.07227
554	1	1	1	2	1	1	1	3	1	3	2	2	3	4	2	2	4	4	4	3	2	2	3	4	4	2	4	5	6	7	1	3	3	2.33333	2.75	4	2.33333	3.4	6	2.33333	-2.70107	1.9913	-5.37863
555	5	2	4	5	1	4	2	2	4	6	5	7	6	5	5	6	5	4	4	5	4	6	6	5	6	7	6	4	5	4	5	6	4	6	5.5	4.33333	5	6	4.33333	5	0.9656	0.324633	0.313466
556	3	1	2	2	6	1	2	3	3	7	7	5	7	7	5	7	5	7	7	5	7	7	7	6	7	5	7	7	7	5	7	7	7	6.33333	6.5	6.33333	6.33333	6.4	6.33333	7	1.29893	2.32463	3.01954
557	1	1	4	3	6	2	1	3	3	3	3	4	6	5	7	6	4	3	3	4	3	3	1	1	3	2	1	4	3	4	2	4	2	3.33333	6	3.33333	3.33333	1.6	3.66667	2.66667	-1.70107	-0.342033	0.581822
558	1	2	2	3	6	1	1	3	4	5	6	7	6	4	6	6	6	5	5	6	4	6	6	5	4	6	5	7	6	5	7	5	6	6	5.5	5.33333	5.33333	5.2	6	6	0.9656	1.9913	1.9228
559	4	1	2	4	6	5	2	2	5	7	5	7	4	2	4	4	4	3	4	4	3	4	4	3	4	2	4	1	2	1	4	2	4	6.33333	3.5	3.66667	3.66667	3.4	1.33333	3.33333	1.29893	-2.67537	-3.47512
560	1	1	5	3	3	4	1	1	3	7	7	6	6	6	6	6	4	5	5	5	5	5	5	5	4	5	5	3	3	2	5	5	5	6.66667	6	4.66667	5	4.8	2.66667	5	1.63227	-1.34203	-2.19056
561	1	2	3	3	3	2	1	4	3	4	3	3	5	5	5	6	2	3	2	2	1	3	2	1	2	3	1	3	4	3	4	3	2	3.33333	5.25	2.33333	2	1.8	3.33333	3	-1.70107	-0.675367	1.14884
562	1	1	4	3	4	2	1	3	4	5	6	6	6	7	6	7	6	4	6	4	4	4	7	5	7	6	4	5	6	4	5	7	5	5.66667	6.5	5.33333	4	5.8	5	5.66667	0.632267	0.9913	0.626766
563	1	2	4	3	4	2	1	3	2	6	6	6	6	6	5	6	3	2	2	5	6	6	6	6	6	5	6	5	6	4	6	6	5	6	5.75	2.33333	5.66667	5.8	5	5.66667	0.9656	0.9913	0.957199
564	1	2	5	4	6	3	2	3	5	7	7	5	7	7	7	7	4	6	4	5	6	5	6	4	6	6	5	6	6	4	6	6	6	6.33333	7	4.66667	5.33333	5.4	5.33333	6	1.29893	1.32463	1.72061
565	4	2	1	3	4	1	1	3	4	4	3	2	2	4	3	2	3	3	3	3	3	4	3	2	2	3	2	4	4	3	3	3	3	3	2.75	3	3.33333	2.4	3.66667	3	-2.0344	-0.342033	0.695833
566	1	2	2	1	6	1	1	3	3	3	1	1	5	4	6	4	3	2	1	2	2	2	2	2	3	1	1	7	7	7	2	1	2	1.66667	4.75	2	2	1.8	7	1.66667	-3.36773	2.9913	-10.0739
567	2	1	2	2	4	1	1	7	4	1	3	1	5	6	4	4	2	3	3	2	2	2	2	2	1	2	1	7	7	7	2	1	2	1.66667	4.75	2.66667	2	1.6	7	1.66667	-3.36773	2.9913	-10.0739
568	3	2	2	2	4	1	1	3	3	6	5	4	5	6	6	6	5	6	5	6	5	5	4	5	6	5	4	4	6	6	6	5	6	5	5.75	5.33333	5.33333	4.8	5.33333	5.66667	-0.0344	1.32463	-0.0455674
569	5	2	4	1	1	3	1	6	5	4	5	6	4	2	2	3	1	4	3	2	6	2	7	7	6	7	5	2	1	4	6	6	6	5	2.75	2.66667	3.33333	6.4	2.33333	6	-0.0344	-1.67537	0.0576326
570	2	2	2	3	2	3	2	2	3	6	7	6	7	6	7	6	6	7	6	6	7	7	6	7	6	6	7	6	6	7	7	6	7	6.33333	6.5	6.33333	6.66667	6.4	6.33333	6.66667	1.29893	2.32463	3.01954
571	1	2	4	4	3	3	2	2	3	2	3	3	4	3	4	3	3	3	2	2	4	2	2	3	2	1	3	6	6	7	2	1	2	2.66667	3.5	2.66667	2.66667	2.2	6.33333	1.66667	-2.36773	2.32463	-5.50411
572	1	1	4	3	4	2	1	2	3	6	7	6	4	4	3	5	6	6	5	5	6	6	4	4	5	6	6	7	7	6	5	7	5	6.33333	4	5.66667	5.66667	5	6.66667	5.66667	1.29893	2.65797	3.45252
573	4	2	1	2	4	1	1	3	4	6	6	6	6	6	6	6	5	5	5	4	4	4	4	4	4	4	4	5	5	4	4	5	3	6	6	5	4	4	4.66667	4	0.9656	0.657967	0.635333
574	1	1	3	2	6	1	1	2	3	4	6	5	5	5	5	5	5	6	6	6	5	6	4	5	6	5	6	5	5	6	4	5	5	5	5	5.66667	5.66667	5.2	5.33333	4.66667	-0.0344	1.32463	-0.0455674
575	5	1	2	2	4	2	1	4	5	5	6	7	6	7	6	7	6	6	6	5	6	6	6	7	6	7	6	6	7	6	7	6	5	6	6.5	6	5.66667	6.4	6.33333	6	0.9656	2.32463	2.24467
576	2	2	2	4	3	3	1	2	3	6	6	5	2	5	5	6	4	7	7	5	5	6	6	5	4	6	5	7	5	6	7	6	7	5.66667	4.5	6	5.33333	5.2	6	6.66667	0.632267	1.9913	1.25903
577	1	1	2	3	4	1	1	3	4	5	5	6	3	4	5	4	4	4	4	7	7	7	3	4	6	3	4	5	5	4	6	6	7	5.33333	4	4	7	4	4.66667	6.33333	0.298933	0.657967	0.196688
578	1	2	2	3	4	1	1	3	2	7	6	7	5	4	6	4	5	5	5	7	5	7	3	4	5	5	5	7	7	6	6	7	7	6.66667	4.75	5	6.33333	4.4	6.66667	6.66667	1.63227	2.65797	4.33851
579	1	1	4	2	4	4	1	3	5	1	2	1	6	6	7	5	2	2	2	2	1	2	2	1	3	1	2	6	7	5	3	2	2	1.33333	6	2	1.66667	1.8	6	2.33333	-3.70107	1.9913	-7.36993
580	2	2	3	3	1	2	2	3	3	5	7	6	7	6	3	6	6	5	7	6	7	7	6	4	5	5	5	4	4	4	7	6	7	6	5.5	6	6.66667	5	4	6.66667	0.9656	-0.0087	-0.00840072
581	4	1	3	2	4	1	2	4	2	2	3	2	6	6	7	5	5	5	5	1	1	2	6	7	5	7	7	3	2	2	2	3	3	2.33333	6	5	1.33333	6.4	2.33333	2.66667	-2.70107	-1.67537	4.52528
582	1	2	2	4	6	2	1	3	3	3	2	4	6	7	7	6	5	4	4	7	6	5	6	7	6	5	7	5	5	4	4	5	3	3	6.5	4.33333	6	6.2	4.66667	4	-2.0344	0.657967	-1.33857
583	2	1	2	2	6	1	1	3	3	4	2	3	4	2	2	3	4	4	3	4	4	3	5	4	5	4	4	4	3	2	1	4	3	3	2.75	3.66667	3.66667	4.4	3	2.66667	-2.0344	-1.0087	2.0521
584	4	2	2	2	4	1	1	4	3	6	6	6	6	6	6	6	5	5	5	6	5	6	5	3	5	5	5	4	5	6	5	5	6	6	6	5	5.66667	4.6	5	5.33333	0.9656	0.9913	0.957199
585	1	1	2	2	6	2	1	3	4	4	4	5	3	3	3	3	3	3	3	3	5	4	7	5	6	7	7	3	4	5	2	3	4	4.33333	3	3	4	6.4	4	3	-0.701067	-0.0087	0.00609928
586	1	1	5	3	6	1	1	3	3	6	6	6	6	6	6	6	6	6	6	4	4	4	4	4	6	6	4	5	3	4	4	4	4	6	6	6	4	4.8	4	4	0.9656	-0.0087	-0.00840072
587	1	1	2	4	5	1	1	3	4	6	6	6	6	6	4	6	4	5	5	6	4	4	6	6	6	5	6	6	6	5	4	6	4	6	5.5	4.66667	4.66667	5.8	5.66667	4.66667	0.9656	1.65797	1.60093
588	4	1	2	1	4	1	1	3	3	5	5	6	4	5	5	5	4	6	6	5	5	5	2	4	3	5	4	5	6	7	3	5	6	5.33333	4.75	5.33333	5	3.6	6	4.66667	0.298933	1.9913	0.595266
589	1	1	3	5	1	4	2	3	4	6	6	6	4	4	4	4	4	4	4	4	4	4	4	4	4	4	4	4	4	4	6	6	6	6	4	4	4	4	4	6	0.9656	-0.0087	-0.00840072
590	5	2	2	6	1	5	2	3	4	6	6	6	6	7	5	6	5	6	6	6	3	6	6	5	5	6	5	3	3	2	6	6	6	6	6	5.66667	5	5.4	2.66667	6	0.9656	-1.34203	-1.29587
591	1	2	1	4	1	3	2	3	2	4	3	3	5	5	5	6	2	3	2	2	1	3	4	4	2	4	3	3	4	3	4	3	4	3.33333	5.25	2.33333	2	3.4	3.33333	3.66667	-1.70107	-0.675367	1.14884
592	1	2	4	3	3	2	1	3	3	6	6	6	6	6	6	6	6	6	6	6	4	4	6	6	6	6	6	5	5	3	6	6	6	6	6	6	4.66667	6	4.33333	6	0.9656	0.324633	0.313466
593	1	1	4	2	3	3	1	3	3	6	6	6	6	6	6	6	6	6	6	4	4	6	6	6	6	6	6	4	5	5	6	6	6	6	6	6	4.66667	6	4.66667	6	0.9656	0.657967	0.635333
594	1	1	1	2	4	3	1	2	3	6	6	6	5	5	6	7	4	5	5	4	4	5	6	5	7	7	4	4	3	2	5	5	7	6	5.75	4.66667	4.33333	5.8	3	5.66667	0.9656	-1.0087	-0.974001
595	1	2	4	2	6	2	1	3	3	4	4	5	6	5	5	7	3	3	3	3	5	4	2	5	4	5	5	3	4	5	2	3	4	4.33333	5.75	3	4	4.2	4	3	-0.701067	-0.0087	0.00609928
596	1	2	4	4	1	3	2	3	3	5	4	6	6	6	5	4	7	4	5	7	6	5	3	5	4	4	5	7	5	7	6	7	7	5	5.25	5.33333	6	4.2	6.33333	6.66667	-0.0344	2.32463	-0.0799674
597	1	2	2	5	2	2	2	3	5	6	6	6	5	5	4	5	4	4	4	4	4	4	4	5	4	4	5	4	4	5	4	4	4	6	4.75	4	4	4.4	4.33333	4	0.9656	0.324633	0.313466
598	1	1	2	2	4	1	1	4	4	6	6	6	5	5	6	5	5	6	6	3	5	6	4	6	6	5	6	3	3	3	6	6	1	6	5.25	5.66667	4.66667	5.4	3	4.33333	0.9656	-1.0087	-0.974001
599	3	1	2	2	4	1	1	5	4	4	7	7	2	6	4	5	6	6	6	2	3	3	5	6	6	5	5	5	3	4	5	5	5	6	4.25	6	2.66667	5.4	4	5	0.9656	-0.0087	-0.00840072
600	5	2	1	4	3	3	2	1	4	6	6	6	6	6	6	6	6	6	6	3	2	4	6	6	6	6	6	3	5	4	6	6	6	6	6	6	3	6	4	6	0.9656	-0.0087	-0.00840072
601	2	1	2	2	4	1	1	3	4	6	6	6	5	6	4	5	4	5	5	4	2	4	3	5	4	4	5	6	5	5	4	5	4	6	5	4.66667	3.33333	4.2	5.33333	4.33333	0.9656	1.32463	1.27907
602	1	2	4	4	1	2	2	4	2	7	6	6	5	6	6	6	7	6	7	6	5	5	7	7	5	6	7	7	7	7	1	2	1	6.33333	5.75	6.66667	5.33333	6.4	7	1.33333	1.29893	2.9913	3.8855
603	2	1	2	3	4	1	1	3	2	4	4	6	7	6	7	7	5	5	3	4	3	3	5	6	5	4	5	5	5	4	4	5	5	4.66667	6.75	4.33333	3.33333	5	4.66667	4.66667	-0.367733	0.657967	-0.241956
604	1	1	2	4	1	2	1	3	3	6	6	6	7	7	4	4	2	4	4	4	1	4	3	3	4	2	4	4	6	6	5	5	1	6	5.5	3.33333	3	3.2	5.33333	3.66667	0.9656	1.32463	1.27907
605	1	1	2	6	2	5	2	3	4	6	6	6	6	6	5	5	5	6	5	6	4	6	6	6	3	3	6	3	2	2	6	6	4	6	5.5	5.33333	5.33333	4.8	2.33333	5.33333	0.9656	-1.67537	-1.61773
606	1	2	2	5	2	3	2	3	3	6	6	6	5	5	4	5	4	4	4	5	3	5	3	4	4	4	4	5	3	5	4	5	4	6	4.75	4	4.33333	3.8	4.33333	4.33333	0.9656	0.324633	0.313466
607	2	1	2	2	3	3	1	4	2	6	7	5	7	7	6	7	7	6	7	7	6	7	7	6	7	6	7	7	7	6	7	6	7	6	6.75	6.66667	6.66667	6.6	6.66667	6.66667	0.9656	2.65797	2.56653
608	3	1	4	4	4	2	1	4	3	6	5	5	5	5	6	5	5	6	7	5	5	6	6	6	5	7	7	3	2	3	5	6	6	5.33333	5.25	6	5.33333	6.2	2.66667	5.66667	0.298933	-1.34203	-0.401178
609	3	2	2	5	2	4	2	5	4	6	5	7	7	6	7	7	6	6	7	5	6	5	6	5	7	6	7	6	5	7	7	7	6	6	6.75	6.33333	5.33333	6.2	6	6.66667	0.9656	1.9913	1.9228
610	2	2	3	2	4	1	1	4	2	2	2	3	2	1	2	2	2	3	1	3	2	1	1	2	1	3	3	7	5	6	1	2	1	2.33333	1.75	2	2	2	6	1.33333	-2.70107	1.9913	-5.37863
611	3	1	2	2	4	2	2	3	4	2	4	3	5	5	6	7	5	3	3	5	4	5	5	6	4	5	2	3	2	3	6	4	4	3	5.75	3.66667	4.66667	4.4	2.66667	4.66667	-2.0344	-1.34203	2.73023
612	2	2	2	2	4	1	2	3	1	1	2	3	6	6	5	6	7	6	4	4	6	5	3	2	1	3	1	4	5	6	6	5	6	2	5.75	5.66667	5	2	5	5.66667	-3.0344	0.9913	-3.008
613	5	2	1	6	1	2	1	2	4	6	6	6	5	4	5	4	5	5	6	5	4	5	5	5	4	5	4	5	4	3	5	4	4	6	4.5	5.33333	4.66667	4.6	4	4.33333	0.9656	-0.0087	-0.00840072
614	1	2	2	2	4	3	1	3	4	6	6	6	4	6	6	6	3	5	3	4	6	6	6	6	6	4	6	2	4	2	4	4	4	6	5.5	3.66667	5.33333	5.6	2.66667	4	0.9656	-1.34203	-1.29587
615	1	1	2	2	5	2	1	4	3	5	6	7	6	6	4	4	2	1	2	3	3	2	4	4	4	4	4	2	2	3	4	4	4	6	5	1.66667	2.66667	4	2.33333	4	0.9656	-1.67537	-1.61773
616	1	2	4	2	6	2	2	3	2	4	6	6	5	4	4	4	4	4	5	5	4	4	5	5	5	6	4	4	5	6	5	6	5	5.33333	4.25	4.33333	4.33333	5	5	5.33333	0.298933	0.9913	0.296333
617	4	1	4	3	6	2	1	4	4	4	4	4	5	4	6	5	7	6	7	5	4	5	5	4	6	7	6	4	5	4	6	6	5	4	5	6.66667	4.66667	5.6	4.33333	5.66667	-1.0344	0.324633	-0.335801
618	1	2	4	4	4	1	1	3	4	6	6	6	6	6	5	4	5	6	6	4	6	6	5	4	4	6	5	5	3	4	4	5	4	6	5.25	5.66667	5.33333	4.8	4	4.33333	0.9656	-0.0087	-0.00840072
619	1	1	3	3	4	1	1	3	3	4	6	6	3	2	3	3	5	6	7	5	6	7	6	4	5	5	6	2	3	2	5	5	4	5.33333	2.75	6	6	5.2	2.33333	4.66667	0.298933	-1.67537	-0.500823
620	1	2	2	3	3	1	2	3	3	6	6	6	2	2	4	2	2	2	2	2	2	2	2	3	3	3	3	3	3	3	3	3	3	6	2.5	2	2	2.8	3	3	0.9656	-1.0087	-0.974001
621	1	2	4	2	6	1	1	3	5	5	5	5	5	5	4	6	3	5	4	3	3	5	6	4	6	5	6	2	1	2	5	5	5	5	5	4	3.66667	5.4	1.66667	5	-0.0344	-2.34203	0.0805659
622	4	2	2	5	1	3	2	3	3	3	2	3	2	3	4	2	2	3	2	3	3	2	3	2	4	3	2	3	4	3	3	3	4	2.66667	2.75	2.33333	2.66667	2.8	3.33333	3.33333	-2.36773	-0.675367	1.59909
623	1	1	2	4	1	3	2	4	4	2	1	2	1	2	2	3	1	1	2	3	1	2	1	2	1	3	1	6	6	7	1	2	1	1.66667	2	1.33333	2	1.6	6.33333	1.33333	-3.36773	2.32463	-7.82875
624	2	2	2	5	2	4	2	2	3	7	5	7	7	7	6	7	5	4	5	6	6	7	4	6	5	6	6	6	7	7	6	6	7	6.33333	6.75	4.66667	6.33333	5.4	6.66667	6.33333	1.29893	2.65797	3.45252
625	1	2	2	2	4	1	1	3	3	5	6	6	5	4	4	4	6	7	7	6	6	5	5	4	3	4	4	5	6	7	6	5	6	5.66667	4.25	6.66667	5.66667	4	6	5.66667	0.632267	1.9913	1.25903
626	1	1	1	4	4	2	1	2	3	4	6	5	2	4	3	2	4	4	5	5	6	5	3	3	4	4	5	2	3	2	4	4	4	5	2.75	4.33333	5.33333	3.8	2.33333	4	-0.0344	-1.67537	0.0576326
627	4	1	2	6	2	3	2	3	3	7	6	7	7	6	3	3	3	3	2	5	2	5	5	5	5	6	5	4	5	4	6	6	4	6.66667	4.75	2.66667	4	5.2	4.33333	5.33333	1.63227	0.324633	0.529888
628	3	2	4	4	2	3	2	3	4	5	7	7	2	3	4	1	5	6	4	5	6	7	6	4	5	6	5	3	3	4	5	5	5	6.33333	2.5	5	6	5.2	3.33333	5	1.29893	-0.675367	-0.877256
629	1	2	4	3	4	2	2	2	4	7	7	5	6	6	6	6	5	6	6	6	4	5	6	6	4	5	6	7	5	6	6	6	5	6.33333	6	5.66667	5	5.4	6	5.66667	1.29893	1.9913	2.58657
630	1	2	1	2	4	2	2	2	4	7	5	7	6	4	5	6	3	3	3	3	3	3	2	2	2	3	2	6	7	7	6	6	6	6.33333	5.25	3	3	2.2	6.66667	6	1.29893	2.65797	3.45252
631	5	1	2	1	4	1	2	4	2	6	6	4	5	4	4	3	2	3	2	7	7	6	1	1	2	2	3	4	4	4	2	3	3	5.33333	4	2.33333	6.66667	1.8	4	2.66667	0.298933	-0.0087	-0.00260072
632	3	1	4	1	4	1	1	4	3	5	5	5	7	7	5	5	5	5	4	3	4	3	3	3	4	3	4	6	4	5	6	6	5	5	6	4.66667	3.33333	3.4	5	5.66667	-0.0344	0.9913	-0.0341007
633	5	1	1	5	3	3	2	3	3	3	5	6	5	6	6	3	7	6	5	5	6	6	6	5	4	5	5	6	5	7	6	5	7	4.66667	5	6	5.66667	5	6	6	-0.367733	1.9913	-0.732267
634	4	1	1	3	4	1	1	5	2	6	5	6	6	7	7	6	4	3	4	5	4	4	7	6	6	7	5	3	2	2	7	6	6	5.66667	6.5	3.66667	4.33333	6.2	2.33333	6.33333	0.632267	-1.67537	-1.05928
635	5	1	3	4	1	3	2	6	3	6	6	6	6	4	5	6	7	7	7	5	7	5	5	5	2	3	5	7	6	5	5	7	6	6	5.25	7	5.66667	4	6	6	0.9656	1.9913	1.9228
636	2	2	2	1	6	1	1	4	2	5	5	5	5	5	4	6	6	5	7	7	7	7	6	5	5	4	5	7	5	6	6	7	6	5	5	6	7	5	6	6.33333	-0.0344	1.9913	-0.0685007
637	5	2	2	6	1	5	2	1	5	7	7	5	5	6	6	7	6	5	6	5	6	6	6	5	6	6	6	5	4	6	5	6	5	6.33333	6	5.66667	5.66667	5.8	5	5.33333	1.29893	0.9913	1.28763
638	2	1	1	3	4	1	1	3	3	6	5	5	3	5	6	7	5	6	6	7	7	7	4	6	7	5	7	5	4	4	6	4	4	5.33333	5.25	5.66667	7	5.8	4.33333	4.66667	0.298933	0.324633	0.0970437
639	2	2	3	2	4	1	1	3	4	5	5	7	5	6	7	5	6	5	6	3	4	3	6	5	6	7	4	6	4	6	6	5	6	5.66667	5.75	5.66667	3.33333	5.6	5.33333	5.66667	0.632267	1.32463	0.837522
640	1	1	2	4	4	1	1	3	2	6	6	6	2	4	2	3	2	3	3	5	6	5	3	2	2	2	2	3	3	3	2	2	2	6	2.75	2.66667	5.33333	2.2	3	2	0.9656	-1.0087	-0.974001
641	1	1	4	6	1	5	2	2	4	5	6	6	6	6	4	6	7	4	5	7	6	5	7	6	5	7	7	7	5	7	6	7	7	5.66667	5.5	5.33333	6	6.4	6.33333	6.66667	0.632267	2.32463	1.46979
642	1	1	2	3	4	1	1	3	3	5	4	5	6	6	6	6	5	6	7	4	3	2	4	3	5	5	4	5	3	4	7	6	7	4.66667	6	6	3	4.2	4	6.66667	-0.367733	-0.0087	0.00319928
643	1	1	2	5	1	3	2	3	4	3	3	3	2	2	3	2	3	5	4	2	4	3	3	5	4	3	5	5	6	7	2	3	2	3	2.25	4	3	4	6	2.33333	-2.0344	1.9913	-4.0511
644	2	2	1	1	4	1	2	3	4	6	5	7	2	2	2	3	4	4	3	3	3	2	2	3	2	3	3	2	2	2	2	3	2	6	2.25	3.66667	2.66667	2.6	2	2.33333	0.9656	-2.0087	-1.9396
645	2	2	1	1	4	1	2	3	2	6	6	7	6	4	4	5	7	6	5	5	4	4	5	5	4	6	6	5	6	7	7	5	6	6.33333	4.75	6	4.33333	5.2	6	6	1.29893	1.9913	2.58657
646	3	1	2	2	4	1	2	3	4	5	7	7	2	2	4	4	4	3	4	5	6	6	2	2	1	2	2	2	2	2	3	2	2	6.33333	3	3.66667	5.66667	1.8	2	2.33333	1.29893	-2.0087	-2.60917
647	3	1	2	2	4	1	2	3	5	6	7	6	2	3	3	2	2	3	2	3	2	3	2	3	2	3	2	3	2	3	3	2	2	6.33333	2.5	2.33333	2.66667	2.4	2.66667	2.33333	1.29893	-1.34203	-1.74321
648	4	2	1	1	4	1	2	3	2	2	2	3	6	6	7	7	4	3	4	2	3	4	6	5	5	4	6	3	2	2	6	3	6	2.33333	6.5	3.66667	3	5.2	2.33333	5	-2.70107	-1.67537	4.52528
649	1	2	2	2	4	1	2	2	3	1	2	2	3	4	4	4	3	2	1	3	2	1	3	4	3	5	4	3	3	4	1	1	1	1.66667	3.75	2	2	3.8	3.33333	1	-3.36773	-0.675367	2.27445
650	2	1	2	2	4	1	2	5	4	6	5	6	5	6	6	3	7	6	5	7	6	5	4	5	4	5	4	7	5	6	6	7	6	5.66667	5	6	6	4.4	6	6.33333	0.632267	1.9913	1.25903
651	1	1	2	3	5	1	2	2	3	6	5	7	4	7	6	6	6	6	7	6	6	7	5	6	6	6	5	5	6	5	6	5	5	6	5.75	6.33333	6.33333	5.6	5.33333	5.33333	0.9656	1.32463	1.27907
652	1	1	2	3	5	1	2	3	4	4	4	4	4	4	5	5	3	4	3	4	5	6	6	5	6	4	5	4	4	5	5	6	6	4	4.5	3.33333	5	5.2	4.33333	5.66667	-1.0344	0.324633	-0.335801
653	3	2	2	3	4	1	2	2	4	6	7	5	5	5	4	6	7	6	5	5	7	7	6	5	5	4	5	4	5	4	4	5	6	6	5	6	6.33333	5	4.33333	5	0.9656	0.324633	0.313466
654	4	1	2	2	4	1	2	2	3	5	6	5	6	7	5	5	7	5	6	7	7	7	5	6	4	5	4	5	5	6	7	7	5	5.33333	5.75	6	7	4.8	5.33333	6.33333	0.298933	1.32463	0.395977
655	2	2	1	2	4	1	2	3	4	5	4	5	6	5	5	5	6	6	5	5	5	5	4	5	4	4	3	5	4	4	5	4	4	4.66667	5.25	5.66667	5	4	4.33333	4.33333	-0.367733	0.324633	-0.119378
656	4	2	1	1	4	1	2	5	3	6	6	5	6	6	5	6	5	5	6	4	5	5	4	4	4	5	3	6	5	4	4	4	5	5.66667	5.75	5.33333	4.66667	4	5	4.33333	0.632267	0.9913	0.626766
657	3	2	1	1	4	1	2	2	3	7	7	6	5	6	6	6	5	6	5	7	7	6	5	5	4	6	4	5	7	6	6	7	5	6.66667	5.75	5.33333	6.66667	4.8	6	6	1.63227	1.9913	3.25033
658	1	2	4	1	4	1	2	3	4	1	1	2	3	4	5	4	3	3	4	2	4	3	5	7	6	7	7	6	6	7	2	2	3	1.33333	4	3.33333	3	6.4	6.33333	2.33333	-3.70107	2.32463	-8.60362
659	1	1	1	6	1	5	2	1	5	6	7	6	7	6	7	6	6	6	7	6	7	6	6	6	7	6	7	5	6	7	6	7	6	6.33333	6.5	6.33333	6.33333	6.4	6	6.33333	1.29893	1.9913	2.58657
660	4	1	4	1	4	1	2	3	2	7	5	5	5	4	4	4	6	5	7	6	6	6	5	5	4	6	5	5	6	7	6	5	7	5.66667	4.25	6	6	5	6	6	0.632267	1.9913	1.25903
661	1	1	4	2	3	1	2	3	2	6	7	6	6	6	5	6	4	4	3	2	1	2	2	2	1	3	1	2	2	1	2	2	2	6.33333	5.75	3.66667	1.66667	1.8	1.66667	2	1.29893	-2.34203	-3.04215
662	1	1	4	3	4	2	2	2	4	2	3	3	6	7	7	7	2	3	2	2	3	2	6	5	4	6	5	5	6	5	3	4	4	2.66667	6.75	2.33333	2.33333	5.2	5.33333	3.66667	-2.36773	1.32463	-3.13638
663	1	1	2	2	3	2	2	2	4	6	5	7	3	4	3	3	3	3	3	4	3	4	2	2	1	4	2	3	4	2	6	5	5	6	3.25	3	3.66667	2.2	3	5.33333	0.9656	-1.0087	-0.974001
664	2	1	4	3	3	2	2	2	4	6	6	7	2	4	4	4	3	2	2	4	5	4	2	2	3	3	2	2	2	1	4	5	4	6.33333	3.5	2.33333	4.33333	2.4	1.66667	4.33333	1.29893	-2.34203	-3.04215
665	1	2	2	3	4	1	2	5	3	6	7	5	3	5	3	5	3	3	2	4	2	4	2	3	1	3	2	2	2	1	4	5	4	6	4	2.66667	3.33333	2.2	1.66667	4.33333	0.9656	-2.34203	-2.26147
666	3	1	2	3	4	1	2	5	3	6	7	6	3	4	3	4	2	2	2	4	4	5	1	2	1	2	2	2	1	1	4	4	3	6.33333	3.5	2	4.33333	1.6	1.33333	3.66667	1.29893	-2.67537	-3.47512
667	3	1	2	4	1	3	2	3	3	6	5	7	2	2	2	2	7	7	6	4	5	4	6	5	4	4	6	6	6	5	4	4	5	6	2	6.66667	4.33333	5	5.66667	4.33333	0.9656	1.65797	1.60093
668	3	1	2	2	1	3	2	3	2	6	7	5	2	4	5	5	7	7	6	6	5	6	6	5	4	4	7	6	5	6	6	6	5	6	4	6.66667	5.66667	5.2	5.66667	5.66667	0.9656	1.65797	1.60093
669	2	1	2	5	1	4	2	2	2	6	7	6	7	7	6	7	5	4	5	4	4	3	6	6	6	6	4	6	7	6	6	6	7	6.33333	6.75	4.66667	3.66667	5.6	6.33333	6.33333	1.29893	2.32463	3.01954
670	1	2	2	2	3	2	2	2	4	6	7	6	4	3	2	3	3	2	2	5	4	4	3	3	2	2	3	3	2	3	3	3	3	6.33333	3	2.33333	4.33333	2.6	2.66667	3	1.29893	-1.34203	-1.74321
671	4	1	2	3	1	3	2	6	3	4	4	4	4	5	5	4	7	7	5	5	5	6	4	5	3	4	5	5	4	5	4	5	5	4	4.5	6.33333	5.33333	4.2	4.66667	4.66667	-1.0344	0.657967	-0.680601
672	3	1	2	4	1	3	2	2	4	6	7	7	6	4	5	5	7	7	5	5	5	6	6	6	4	6	7	6	7	5	7	6	7	6.66667	5	6.33333	5.33333	5.8	6	6.66667	1.63227	1.9913	3.25033
673	3	1	2	1	4	1	2	3	3	5	5	6	4	5	6	6	4	3	3	4	4	5	4	5	5	6	2	5	5	4	5	5	5	5.33333	5.25	3.33333	4.33333	4.4	4.66667	5	0.298933	0.657967	0.196688
674	3	1	2	2	4	1	2	2	3	7	5	5	4	6	5	4	6	5	7	6	6	6	5	3	4	5	4	5	6	7	6	5	7	5.66667	4.75	6	6	4.2	6	6	0.632267	1.9913	1.25903
675	1	2	2	1	4	1	2	2	4	6	6	5	5	7	5	6	4	5	5	5	4	5	4	5	7	5	6	6	5	5	6	4	4	5.66667	5.75	4.66667	4.66667	5.4	5.33333	4.66667	0.632267	1.32463	0.837522
676	1	1	1	3	4	1	2	2	4	6	5	7	3	2	2	3	3	2	3	7	5	6	3	2	3	4	3	3	4	3	3	2	3	6	2.5	2.66667	6	3	3.33333	2.66667	0.9656	-0.675367	-0.652134
677	1	1	2	2	3	2	2	3	4	5	6	7	3	4	3	3	5	4	5	3	3	3	5	5	4	4	6	3	3	3	4	4	3	6	3.25	4.66667	3	4.8	3	3.66667	0.9656	-1.0087	-0.974001
678	3	1	1	4	5	2	2	5	4	6	7	5	6	3	3	2	6	4	6	3	3	5	3	4	2	3	3	4	5	5	6	6	5	6	3.5	5.33333	3.66667	3	4.66667	5.66667	0.9656	0.657967	0.635333
679	5	1	2	1	4	1	2	4	2	3	2	4	5	5	6	6	5	4	4	7	6	5	3	3	5	2	4	3	5	4	4	5	3	3	5.5	4.33333	6	3.4	4	4	-2.0344	-0.0087	0.0176993
680	2	1	2	5	1	4	2	2	4	6	5	7	6	6	5	6	4	6	6	4	5	4	6	6	6	4	5	3	3	4	6	6	5	6	5.75	5.33333	4.33333	5.4	3.33333	5.66667	0.9656	-0.675367	-0.652134
681	2	1	2	3	4	1	2	2	4	6	7	6	6	6	5	4	3	3	2	4	5	4	3	2	1	3	2	2	3	2	2	2	3	6.33333	5.25	2.66667	4.33333	2.2	2.33333	2.33333	1.29893	-1.67537	-2.17619
682	1	1	1	1	3	1	2	3	4	4	5	5	4	5	5	6	1	2	1	6	6	6	5	5	5	3	4	4	5	6	5	6	5	4.66667	5	1.33333	6	4.4	5	5.33333	-0.367733	0.9913	-0.364534
683	1	1	2	2	4	1	2	2	3	5	6	5	4	5	5	4	5	6	5	4	4	3	3	2	5	4	5	3	4	5	5	5	4	5.33333	4.5	5.33333	3.66667	3.8	4	4.66667	0.298933	-0.0087	-0.00260072
684	1	2	2	2	4	1	2	3	3	5	6	6	4	6	6	7	4	4	4	4	3	3	5	4	3	4	4	5	5	6	7	5	5	5.66667	5.75	4	3.33333	4	5.33333	5.66667	0.632267	1.32463	0.837522
685	3	2	2	5	2	3	2	2	3	5	6	7	6	5	5	6	6	6	5	4	3	4	5	5	4	4	5	5	5	6	5	5	6	6	5.5	5.66667	3.66667	4.6	5.33333	5.33333	0.9656	1.32463	1.27907
686	3	1	2	4	1	2	2	2	3	5	5	4	4	3	6	3	3	4	3	5	4	4	5	6	4	5	6	3	3	2	5	4	5	4.66667	4	3.33333	4.33333	5.2	2.66667	4.66667	-0.367733	-1.34203	0.49351
687	3	2	2	3	1	2	2	2	2	6	6	7	6	6	5	6	3	3	3	6	5	6	2	3	1	2	2	6	5	5	5	5	4	6.33333	5.75	3	5.66667	2	5.33333	4.66667	1.29893	1.32463	1.72061
688	3	1	4	2	3	2	2	2	2	3	5	5	4	3	6	3	5	6	5	2	2	2	5	6	4	5	6	2	2	4	2	2	2	4.33333	4	5.33333	2	5.2	2.66667	2	-0.701067	-1.34203	0.940855
689	1	2	2	2	3	2	2	2	4	6	5	6	6	5	6	4	5	4	5	5	7	6	3	5	2	4	3	7	5	5	5	5	4	5.66667	5.25	4.66667	6	3.4	5.66667	4.66667	0.632267	1.65797	1.04828
690	1	1	2	3	3	1	2	3	4	6	5	7	3	3	3	3	6	6	4	3	3	3	3	3	3	2	3	3	2	2	3	3	4	6	3	5.33333	3	2.8	2.33333	3.33333	0.9656	-1.67537	-1.61773
691	1	1	2	2	4	1	2	3	2	6	5	6	4	5	5	5	5	4	7	6	6	7	6	6	4	5	6	3	2	3	4	4	5	5.66667	4.75	5.33333	6.33333	5.4	2.66667	4.33333	0.632267	-1.34203	-0.848523
692	3	2	3	1	4	1	2	4	4	5	5	5	5	5	4	6	6	5	7	7	7	7	6	5	5	4	5	2	2	2	6	7	6	5	5	6	7	5	2	6.33333	-0.0344	-2.0087	0.0690993
693	1	2	5	3	4	1	2	2	2	5	6	6	3	4	5	6	7	4	5	7	5	6	3	3	4	2	3	2	1	2	5	6	7	5.66667	4.5	5.33333	6	3	1.66667	6	0.632267	-2.34203	-1.48079
694	1	1	2	5	1	3	2	2	4	6	7	6	6	6	3	3	6	5	5	6	5	6	6	5	6	5	6	3	3	5	5	5	4	6.33333	4.5	5.33333	5.66667	5.6	3.66667	4.66667	1.29893	-0.342033	-0.444278
695	1	2	2	1	5	1	2	3	3	5	6	7	6	5	5	5	3	3	4	5	3	3	4	3	3	3	2	3	3	3	3	3	3	6	5.25	3.33333	3.66667	3	3	3	0.9656	-1.0087	-0.974001
696	1	1	2	3	5	3	2	3	4	6	5	7	6	4	5	5	3	3	3	6	5	6	6	6	4	6	6	5	4	3	6	6	5	6	5	3	5.66667	5.6	4	5.66667	0.9656	-0.0087	-0.00840072
697	1	2	1	2	4	2	2	2	4	7	5	7	6	6	5	6	5	5	5	3	3	3	2	2	2	2	2	3	3	2	6	6	6	6.33333	5.75	5	3	2	2.66667	6	1.29893	-1.34203	-1.74321
698	1	1	4	4	5	3	2	2	3	7	7	5	6	7	6	6	4	6	6	6	5	6	6	6	5	5	5	5	6	6	6	6	6	6.33333	6.25	5.33333	5.66667	5.4	5.66667	6	1.29893	1.65797	2.15359
699	5	1	2	1	3	2	2	2	3	6	5	6	4	5	5	5	5	4	4	5	5	5	2	4	3	3	3	2	4	4	7	6	6	5.66667	4.75	4.33333	5	3	3.33333	6.33333	0.632267	-0.675367	-0.427012
700	1	1	2	5	1	5	2	3	3	6	7	5	5	6	5	6	5	6	5	5	6	5	5	3	5	5	4	5	6	5	6	7	6	6	5.5	5.33333	5.33333	4.4	5.33333	6.33333	0.9656	1.32463	1.27907
701	5	2	2	1	5	1	2	4	2	5	5	6	7	7	7	7	4	3	3	4	4	5	7	5	6	7	6	5	5	4	6	6	6	5.33333	7	3.33333	4.33333	6.2	4.66667	6	0.298933	0.657967	0.196688
702	2	2	4	2	4	1	1	3	5	6	7	7	6	5	4	6	7	5	6	6	5	6	5	7	6	5	7	7	7	6	6	6	5	6.66667	5.25	6	5.66667	6	6.66667	5.66667	1.63227	2.65797	4.33851
703	1	2	2	1	4	1	1	3	2	5	7	6	4	6	5	4	6	5	5	5	5	6	3	4	4	5	4	7	6	5	5	7	7	6	4.75	5.33333	5.33333	4	6	6.33333	0.9656	1.9913	1.9228
704	1	2	4	1	4	1	1	3	5	6	4	6	5	3	5	5	2	2	2	3	2	2	2	2	2	2	1	2	2	2	3	3	2	5.33333	4.5	2	2.33333	1.8	2	2.66667	0.298933	-2.0087	-0.600467
705	2	2	2	4	4	2	1	4	3	6	6	4	3	5	4	5	2	2	2	2	2	2	2	2	4	2	1	2	2	2	3	2	2	5.33333	4.25	2	2	2.2	2	2.33333	0.298933	-2.0087	-0.600467
706	2	2	2	1	4	1	1	7	5	1	2	1	5	5	6	5	2	3	2	2	1	3	5	6	2	5	4	7	6	5	2	3	2	1.33333	5.25	2.33333	2	4.4	6	2.33333	-3.70107	1.9913	-7.36993
707	5	2	2	1	4	1	1	7	2	6	5	6	6	5	6	4	6	4	5	6	6	7	3	5	3	3	5	3	4	3	5	6	6	5.66667	5.25	5	6.33333	3.8	3.33333	5.66667	0.632267	-0.675367	-0.427012
708	1	1	3	3	5	3	1	3	5	6	6	7	6	6	5	6	5	5	5	3	3	2	5	5	4	5	6	5	3	5	5	5	6	6.33333	5.75	5	2.66667	5	4.33333	5.33333	1.29893	0.324633	0.421677
709	1	1	4	2	3	2	1	1	4	6	6	7	5	6	6	6	7	6	7	6	5	5	7	6	2	7	6	7	7	7	1	2	1	6.33333	5.75	6.66667	5.33333	5.6	7	1.33333	1.29893	2.9913	3.8855
710	1	1	3	1	4	1	1	2	5	7	5	5	5	4	4	4	6	5	7	6	6	6	5	5	4	6	5	7	6	7	6	5	7	5.66667	4.25	6	6	5	6.66667	6	0.632267	2.65797	1.68054
711	4	1	4	3	1	2	1	4	2	6	4	6	5	5	6	5	5	5	5	6	6	7	2	4	2	1	2	3	3	3	5	5	5	5.33333	5.25	5	6.33333	2.2	3	5	0.298933	-1.0087	-0.301534
712	3	1	2	3	3	1	1	3	2	4	6	6	3	3	4	2	3	2	2	3	3	3	2	2	2	4	2	3	3	3	3	3	2	5.33333	3	2.33333	3	2.4	3	2.66667	0.298933	-1.0087	-0.301534
713	5	1	1	2	1	2	1	7	2	4	4	5	4	6	7	6	3	5	3	5	3	4	5	4	3	4	4	3	4	5	4	3	4	4.33333	5.75	3.66667	4	4	4	3.66667	-0.701067	-0.0087	0.00609928
714	1	1	2	4	3	2	1	3	2	3	2	3	3	3	2	2	1	2	3	3	2	4	3	2	4	2	2	6	4	5	3	4	4	2.66667	2.5	2	3	2.6	5	3.66667	-2.36773	0.9913	-2.34713
715	2	2	2	1	4	1	1	4	3	6	4	6	2	2	2	4	2	2	2	2	2	3	2	2	4	3	2	3	3	2	3	3	2	5.33333	2.5	2	2.33333	2.6	2.66667	2.66667	0.298933	-1.34203	-0.401178
716	1	1	2	4	5	2	1	3	3	7	5	7	6	6	5	6	6	5	6	5	6	6	5	7	6	7	6	4	4	5	5	5	6	6.33333	5.75	5.66667	5.66667	6.2	4.33333	5.33333	1.29893	0.324633	0.421677
717	1	2	2	4	1	2	1	3	3	4	4	5	6	5	7	6	3	5	4	5	4	3	4	5	6	5	6	2	3	3	5	4	5	4.33333	6	4	4	5.2	2.66667	4.66667	-0.701067	-1.34203	0.940855
718	1	2	4	2	5	2	1	3	2	6	5	7	6	6	3	6	3	3	3	5	3	3	2	2	3	2	1	3	3	3	5	5	5	6	5.25	3	3.66667	2	3	5	0.9656	-1.0087	-0.974001
719	1	2	2	2	5	2	1	2	3	3	3	2	3	5	5	4	2	3	2	4	4	4	3	2	2	3	2	2	2	3	3	2	2	2.66667	4.25	2.33333	4	2.4	2.33333	2.33333	-2.36773	-1.67537	3.96682
720	1	2	2	2	5	2	1	2	3	3	5	5	5	6	6	4	6	4	4	2	2	3	6	6	4	5	6	2	2	4	2	3	2	4.33333	5.25	4.66667	2.33333	5.4	2.66667	2.33333	-0.701067	-1.34203	0.940855
721	4	1	2	1	4	1	1	3	4	5	5	6	6	5	4	6	6	5	5	3	6	3	6	5	6	5	5	7	5	6	1	2	1	5.33333	5.25	5.33333	4	5.4	6	1.33333	0.298933	1.9913	0.595266
722	3	1	1	2	6	2	2	2	3	5	6	5	6	4	4	5	4	5	5	5	6	7	4	5	4	5	5	7	5	6	5	7	5	5.33333	4.75	4.66667	6	4.6	6	5.66667	0.298933	1.9913	0.595266
723	1	1	2	2	5	1	1	1	4	4	4	4	4	4	4	5	5	6	6	5	5	5	2	5	4	3	5	3	2	3	5	5	5	4	4.25	5.66667	5	3.8	2.66667	5	-1.0344	-1.34203	1.3882
724	1	2	3	2	4	2	1	3	3	5	6	5	7	5	5	7	3	3	3	4	4	3	2	3	1	2	2	5	4	5	5	5	4	5.33333	6	3	3.66667	2	4.66667	4.66667	0.298933	0.657967	0.196688
725	3	1	1	4	4	1	1	5	3	6	6	4	7	6	4	6	6	6	6	5	5	5	5	6	5	5	5	2	3	2	5	5	5	5.33333	5.75	6	5	5.2	2.33333	5	0.298933	-1.67537	-0.500823
726	4	1	4	1	4	1	1	3	3	7	6	5	5	6	6	6	6	4	4	7	5	6	5	5	4	3	5	4	5	3	5	4	4	6	5.75	4.66667	6	4.4	4	4.33333	0.9656	-0.0087	-0.00840072
727	1	2	1	2	6	1	2	4	4	2	2	3	2	1	2	2	2	3	1	4	5	5	1	2	1	3	3	5	6	7	1	2	1	2.33333	1.75	2	4.66667	2	6	1.33333	-2.70107	1.9913	-5.37863
728	1	2	3	3	4	1	1	3	3	3	3	3	6	5	4	6	4	5	4	3	2	2	5	3	4	5	3	4	4	4	7	6	7	3	5.25	4.33333	2.33333	4	4	6.66667	-2.0344	-0.0087	0.0176993
729	1	1	5	2	6	1	1	3	3	3	2	3	2	3	4	2	2	3	2	3	3	2	3	2	4	3	2	3	4	3	3	3	4	2.66667	2.75	2.33333	2.66667	2.8	3.33333	3.33333	-2.36773	-0.675367	1.59909
730	1	2	3	2	5	1	1	4	3	6	5	7	5	6	7	6	5	7	7	5	6	6	6	6	5	4	5	5	5	4	6	5	5	6	6	6.33333	5.66667	5.2	4.66667	5.33333	0.9656	0.657967	0.635333
731	3	2	3	2	4	1	1	5	3	5	6	5	5	7	5	7	3	3	3	4	4	3	2	3	1	2	2	5	4	5	5	5	4	5.33333	6	3	3.66667	2	4.66667	4.66667	0.298933	0.657967	0.196688
732	1	1	5	2	6	2	1	3	3	6	4	6	6	4	6	6	6	6	5	6	6	6	4	4	4	2	4	3	2	2	4	6	4	5.33333	5.5	5.66667	6	3.6	2.33333	4.66667	0.298933	-1.67537	-0.500823
733	4	2	3	2	4	1	1	5	3	4	6	6	4	6	4	6	4	4	4	2	2	5	3	4	3	6	3	3	3	4	3	6	4	5.33333	5	4	3	3.8	3.33333	4.33333	0.298933	-0.675367	-0.20189
734	1	1	2	2	6	2	1	4	4	6	6	6	5	4	5	5	7	7	7	7	5	6	6	6	6	5	4	6	6	7	6	6	7	6	4.75	7	6	5.4	6.33333	6.33333	0.9656	2.32463	2.24467
735	2	1	3	3	5	2	2	3	3	6	4	6	6	4	6	6	4	7	7	7	7	6	5	4	5	5	6	5	6	7	6	6	6	5.33333	5.5	6	6.66667	5	6	6	0.298933	1.9913	0.595266
736	4	2	3	1	4	1	1	4	3	5	6	6	5	5	4	5	6	6	7	7	6	7	4	6	4	5	6	6	5	6	7	6	3	5.66667	4.75	6.33333	6.66667	5	5.66667	5.33333	0.632267	1.65797	1.04828
737	4	2	3	2	4	1	1	4	3	6	6	4	6	6	5	6	4	3	4	2	2	1	2	2	2	6	2	4	3	3	3	6	4	5.33333	5.75	3.66667	1.66667	2.8	3.33333	4.33333	0.298933	-0.675367	-0.20189
738	4	2	3	2	4	1	1	5	3	6	4	6	6	6	4	6	4	4	4	2	2	6	6	2	2	6	2	5	4	4	3	6	5	5.33333	5.5	4	3.33333	3.6	4.33333	4.66667	0.298933	0.324633	0.0970437
739	2	1	2	2	4	1	1	5	3	5	5	6	4	5	6	6	3	3	3	3	5	5	4	5	5	2	5	3	2	2	6	5	5	5.33333	5.25	3	4.33333	4.2	2.33333	5.33333	0.298933	-1.67537	-0.500823
740	2	2	4	2	4	1	1	3	3	4	4	5	3	4	4	4	5	3	4	6	4	6	3	2	3	1	3	2	3	4	7	7	7	4.33333	3.75	4	5.33333	2.4	3	7	-0.701067	-1.0087	0.707166
741	5	2	3	3	5	2	1	5	3	4	6	6	5	6	5	6	5	5	5	1	1	4	3	2	2	3	3	3	3	4	4	6	5	5.33333	5.5	5	2	2.6	3.33333	5	0.298933	-0.675367	-0.20189
742	2	1	3	2	4	1	1	3	2	6	7	5	2	3	3	3	5	5	4	2	2	2	6	2	2	3	3	3	3	3	3	6	4	6	2.75	4.66667	2	3.2	3	4.33333	0.9656	-1.0087	-0.974001
743	2	2	4	2	5	1	1	3	3	6	6	6	4	4	5	4	6	5	6	6	6	4	4	5	3	4	5	6	6	6	6	6	4	6	4.25	5.66667	5.33333	4.2	6	5.33333	0.9656	1.9913	1.9228
744	3	1	1	3	4	2	1	5	4	1	2	2	3	4	3	4	2	3	3	3	2	1	3	2	2	1	2	4	5	4	2	3	1	1.66667	3.5	2.66667	2	2	4.33333	2	-3.36773	0.324633	-1.09328
745	5	1	1	4	5	3	2	5	3	4	5	6	2	2	4	3	1	4	2	1	2	2	7	5	6	7	7	2	1	4	4	6	6	5	2.75	2.33333	1.66667	6.4	2.33333	5.33333	-0.0344	-1.67537	0.0576326
746	1	2	5	2	6	1	1	4	3	3	1	2	6	5	6	6	3	3	2	4	2	3	2	2	2	1	3	3	2	1	2	3	2	2	5.75	2.66667	3	2	2	2.33333	-3.0344	-2.0087	6.0952
747	2	2	3	2	4	1	1	4	3	5	6	7	6	5	7	6	7	7	7	4	4	5	6	6	5	7	6	6	7	6	7	6	7	6	6	7	4.33333	6	6.33333	6.66667	0.9656	2.32463	2.24467
748	3	2	2	3	4	1	1	4	3	6	5	7	6	6	7	7	6	6	6	5	4	4	6	6	5	4	6	6	4	5	6	6	7	6	6.5	6	4.33333	5.4	5	6.33333	0.9656	0.9913	0.957199
749	2	1	3	3	1	2	1	4	3	5	6	7	6	7	6	7	6	6	7	6	7	7	7	6	7	5	7	3	3	2	6	6	5	6	6.5	6.33333	6.66667	6.4	2.66667	5.66667	0.9656	-1.34203	-1.29587
750	1	1	2	4	1	4	2	3	3	1	3	2	6	6	5	6	4	2	3	4	4	4	6	6	4	5	6	3	2	2	3	3	2	2	5.75	3	4	5.4	2.33333	2.66667	-3.0344	-1.67537	5.08373
751	2	1	3	2	3	2	2	5	4	7	5	6	6	5	7	6	6	7	7	4	3	3	5	5	4	5	4	5	4	6	5	4	5	6	6	6.66667	3.33333	4.6	5	4.66667	0.9656	0.9913	0.957199
752	1	2	3	3	5	2	1	3	3	1	2	1	5	5	6	5	2	3	2	2	1	3	5	6	2	5	4	7	6	6	2	3	2	1.33333	5.25	2.33333	2	4.4	6.33333	2.33333	-3.70107	2.32463	-8.60362
753	2	1	1	2	6	2	2	4	3	6	6	6	6	6	5	6	5	4	7	6	4	5	5	6	7	4	6	4	3	5	5	4	6	6	5.75	5.33333	5	5.6	4	5	0.9656	-0.0087	-0.00840072
754	3	2	4	1	4	2	1	3	3	4	6	5	7	7	7	6	6	4	5	7	4	5	5	2	4	5	4	4	5	6	3	4	5	5	6.75	5	5.33333	4	5	4	-0.0344	0.9913	-0.0341007
755	3	1	3	2	4	2	1	4	2	4	4	5	6	6	6	4	6	4	6	3	5	4	5	4	6	5	6	1	2	1	2	3	4	4.33333	5.5	5.33333	4	5.2	1.33333	3	-0.701067	-2.67537	1.87561
756	1	2	2	3	5	4	2	6	3	3	4	3	6	5	6	6	5	3	3	5	4	5	3	5	4	2	4	3	2	3	6	4	4	3.33333	5.75	3.66667	4.66667	3.6	2.66667	4.66667	-1.70107	-1.34203	2.28289
757	4	1	1	3	6	2	1	4	3	7	6	6	5	5	5	6	5	6	5	7	7	7	6	6	4	5	7	5	4	4	6	4	5	6.33333	5.25	5.33333	7	5.6	4.33333	5	1.29893	0.324633	0.421677
758	2	2	4	2	6	2	1	3	4	6	5	6	2	4	2	3	5	4	6	4	4	4	6	7	5	7	5	3	2	3	7	7	6	5.66667	2.75	5	4	6	2.66667	6.66667	0.632267	-1.34203	-0.848523
759	1	1	2	3	4	1	1	3	3	7	6	7	3	4	4	4	5	5	5	7	6	6	7	6	5	7	6	6	7	5	5	6	5	6.66667	3.75	5	6.33333	6.2	6	5.33333	1.63227	1.9913	3.25033
760	3	2	4	3	4	1	1	3	2	1	3	1	4	5	3	6	2	1	2	2	1	1	1	1	2	1	3	4	3	3	3	4	3	1.66667	4.5	1.66667	1.33333	1.6	3.33333	3.33333	-3.36773	-0.675367	2.27445
761	3	1	3	2	4	3	1	4	3	5	6	7	3	4	4	4	7	7	5	3	3	4	3	4	3	4	4	2	3	3	5	5	4	6	3.75	6.33333	3.33333	3.6	2.66667	4.66667	0.9656	-1.34203	-1.29587
762	1	2	2	2	4	2	1	3	4	5	4	4	4	5	5	6	4	4	4	5	5	5	5	4	3	5	4	4	5	4	4	4	4	4.33333	5	4	5	4.2	4.33333	4	-0.701067	0.324633	-0.22759
763	1	2	2	2	6	1	1	3	3	6	5	5	7	4	6	5	7	5	6	6	4	6	5	5	6	5	4	7	5	6	6	5	6	5.33333	5.5	6	5.33333	5	6	5.66667	0.298933	1.9913	0.595266
764	4	2	3	1	4	1	1	3	3	7	5	7	6	7	5	7	5	6	5	7	6	6	5	5	3	4	5	5	7	6	7	5	6	6.33333	6.25	5.33333	6.33333	4.4	6	6	1.29893	1.9913	2.58657
765	1	1	3	2	6	2	1	3	3	6	6	5	6	5	5	4	4	4	5	7	5	6	3	5	5	4	5	4	6	5	5	4	6	5.66667	5	4.33333	6	4.4	5	5	0.632267	0.9913	0.626766
766	3	2	3	4	2	4	2	3	4	6	4	6	4	4	4	6	6	6	6	5	5	5	5	4	6	5	6	3	4	4	6	6	6	5.33333	4.5	6	5	5.2	3.66667	6	0.298933	-0.342033	-0.102245
767	1	1	2	3	5	3	2	3	4	5	5	5	6	4	5	6	6	5	6	4	3	4	4	4	3	3	5	7	5	6	4	6	5	5	5.25	5.66667	3.66667	3.8	6	5	-0.0344	1.9913	-0.0685007
768	4	2	3	1	3	2	2	5	3	4	4	2	6	4	4	4	4	3	2	2	2	4	3	5	4	3	5	2	4	4	2	2	4	3.33333	4.5	3	2.66667	4	3.33333	2.66667	-1.70107	-0.675367	1.14884
769	1	2	2	4	2	3	2	3	4	5	7	6	6	4	6	6	5	5	5	6	7	7	3	5	4	3	4	3	3	2	7	6	3	6	5.5	5	6.66667	3.8	2.66667	5.33333	0.9656	-1.34203	-1.29587
770	2	2	3	2	3	2	2	3	3	6	7	7	6	7	5	6	5	5	6	7	7	6	6	4	7	6	5	4	6	7	7	6	7	6.66667	6	5.33333	6.66667	5.6	5.66667	6.66667	1.63227	1.65797	2.70624
771	2	2	2	3	3	2	2	3	4	7	7	7	4	5	6	6	4	6	5	5	6	7	4	5	4	3	4	3	3	4	5	5	5	7	5.25	5	6	4	3.33333	5	1.9656	-0.675367	-1.3275
772	5	2	2	1	4	1	1	4	3	4	3	3	3	2	1	1	3	2	1	4	3	4	1	3	1	1	2	3	4	4	4	3	4	3.33333	1.75	2	3.66667	1.6	3.66667	3.66667	-1.70107	-0.342033	0.581822
773	4	2	3	1	4	1	1	4	3	6	6	5	5	6	5	5	5	7	5	6	4	6	3	4	3	4	4	7	6	5	6	5	7	5.66667	5.25	5.66667	5.33333	3.6	6	6	0.632267	1.9913	1.25903
774	1	1	3	4	4	2	1	3	3	5	4	4	6	6	5	6	4	5	4	4	3	4	4	3	4	5	4	3	2	2	6	6	7	4.33333	5.75	4.33333	3.66667	4	2.33333	6.33333	-0.701067	-1.67537	1.17454
775	2	2	3	1	4	1	1	2	2	6	3	6	4	4	5	4	5	4	6	5	4	5	4	5	3	4	5	3	2	2	4	4	5	5	4.25	5	4.66667	4.2	2.33333	4.33333	-0.0344	-1.67537	0.0576326
776	1	1	2	1	4	1	1	6	2	3	3	2	3	5	5	4	2	3	2	4	4	4	4	6	6	7	6	2	2	3	3	2	2	2.66667	4.25	2.33333	4	5.8	2.33333	2.33333	-2.36773	-1.67537	3.96682
777	1	1	4	4	5	3	2	3	4	4	4	6	5	5	5	5	5	6	7	7	5	6	6	4	5	5	4	5	7	5	3	3	3	4.66667	5	6	6	4.8	5.66667	3	-0.367733	1.65797	-0.60969
778	5	2	2	1	4	1	1	4	3	2	3	3	3	4	4	4	5	5	5	7	6	6	3	3	3	2	4	6	7	5	5	6	5	2.66667	3.75	5	6.33333	3	6	5.33333	-2.36773	1.9913	-4.71487
779	1	2	4	4	3	1	1	3	3	7	5	7	3	4	5	6	6	5	6	3	4	3	6	6	4	5	6	6	6	6	4	5	4	6.33333	4.5	5.66667	3.33333	5.4	6	4.33333	1.29893	1.9913	2.58657
780	2	2	2	2	4	1	1	4	3	6	6	5	5	5	6	6	6	5	6	4	5	5	5	4	5	4	4	3	5	5	4	5	5	5.66667	5.5	5.66667	4.66667	4.4	4.33333	4.66667	0.632267	0.324633	0.205255
781	1	2	4	2	4	1	1	2	3	3	3	4	6	6	7	4	6	5	5	3	5	4	5	6	5	6	6	3	4	3	3	3	4	3.33333	5.75	5.33333	4	5.6	3.33333	3.33333	-1.70107	-0.675367	1.14884
782	3	1	3	2	4	2	1	3	3	4	4	5	6	6	6	6	5	4	5	6	4	6	7	6	7	5	6	3	3	4	7	7	7	4.33333	6	4.66667	5.33333	6.2	3.33333	7	-0.701067	-0.675367	0.473477
783	1	2	2	3	6	1	2	3	4	6	6	5	4	5	6	6	4	5	5	6	5	6	4	3	5	4	4	7	6	5	5	5	4	5.66667	5.25	4.66667	5.66667	4	6	4.66667	0.632267	1.9913	1.25903
784	1	1	2	3	4	1	1	3	3	6	5	6	4	5	4	4	5	4	6	7	7	7	3	5	3	4	3	3	2	3	7	7	4	5.66667	4.25	5	7	3.6	2.66667	6	0.632267	-1.34203	-0.848523
785	1	2	1	3	5	2	2	3	4	4	4	5	5	4	6	6	3	5	3	5	3	4	6	6	6	5	4	3	4	5	4	3	4	4.33333	5.25	3.66667	4	5.4	4	3.66667	-0.701067	-0.0087	0.00609928
786	4	2	2	2	4	1	1	4	3	6	6	4	3	5	4	6	6	5	5	2	2	2	5	3	3	2	2	2	3	2	2	2	2	5.33333	4.5	5.33333	2	3	2.33333	2	0.298933	-1.67537	-0.500823
787	2	2	2	3	5	4	2	3	4	5	5	6	6	6	5	6	3	2	2	5	6	5	4	4	6	5	4	5	7	6	4	5	6	5.33333	5.75	2.33333	5.33333	4.6	6	5	0.298933	1.9913	0.595266
788	4	1	4	3	3	1	1	3	4	6	6	6	6	5	6	6	6	7	7	7	6	5	6	5	4	6	5	5	6	5	5	7	6	6	5.75	6.66667	6	5.2	5.33333	6	0.9656	1.32463	1.27907
789	1	2	2	2	5	2	2	4	3	5	5	6	5	5	6	5	3	3	4	5	5	6	2	2	3	3	2	4	5	3	5	4	4	5.33333	5.25	3.33333	5.33333	2.4	4	4.33333	0.298933	-0.0087	-0.00260072
790	1	1	2	2	5	2	2	5	3	4	4	5	3	4	4	4	5	3	4	6	4	6	3	2	3	1	3	3	3	4	7	7	7	4.33333	3.75	4	5.33333	2.4	3.33333	7	-0.701067	-0.675367	0.473477
791	4	1	1	1	4	1	1	3	2	2	3	3	1	2	2	3	1	1	2	3	1	2	6	5	6	5	4	2	1	3	1	2	1	2.66667	2	1.33333	2	5.2	2	1.33333	-2.36773	-2.0087	4.75607
792	1	2	3	2	4	1	1	3	4	5	5	5	6	5	4	5	4	3	5	5	6	6	3	5	4	5	2	4	4	4	3	4	4	5	5	4	5.66667	3.8	4	3.66667	-0.0344	-0.0087	0.00029928
793	2	2	2	3	3	2	2	3	3	2	4	4	5	4	6	4	3	3	3	4	6	6	4	4	5	5	3	5	3	5	3	5	5	3.33333	4.75	3	5.33333	4.2	4.33333	4.33333	-1.70107	0.324633	-0.552223
794	1	2	2	4	4	1	1	3	3	7	7	6	3	4	3	6	5	4	7	6	7	7	6	7	5	4	6	6	4	6	7	6	7	6.66667	4	5.33333	6.66667	5.6	5.33333	6.66667	1.63227	1.32463	2.16215
795	2	1	2	2	4	1	1	4	2	7	6	7	7	7	7	6	6	5	5	3	3	4	7	5	6	6	7	7	7	6	3	3	4	6.66667	6.75	5.33333	3.33333	6.2	6.66667	3.33333	1.63227	2.65797	4.33851
796	4	2	4	1	4	1	1	4	4	5	4	5	4	6	5	5	4	3	4	7	6	6	4	3	5	5	5	5	5	4	4	3	3	4.66667	5	3.66667	6.33333	4.4	4.66667	3.33333	-0.367733	0.657967	-0.241956
797	1	2	4	3	6	2	1	3	3	7	5	6	6	5	6	5	6	4	4	2	3	3	4	4	6	2	4	6	5	6	6	6	5	6	5.5	4.66667	2.66667	4	5.66667	5.66667	0.9656	1.65797	1.60093
798	5	1	3	3	3	3	2	3	3	2	3	3	7	6	7	6	2	3	2	2	3	4	6	4	5	6	5	2	3	2	3	2	3	2.66667	6.5	2.33333	3	5.2	2.33333	2.66667	-2.36773	-1.67537	3.96682
799	2	1	4	3	3	2	1	3	3	3	3	3	6	6	6	6	4	5	5	5	5	6	4	5	6	7	7	5	4	4	1	1	2	3	6	4.66667	5.33333	5.8	4.33333	1.33333	-2.0344	0.324633	-0.660434
800	2	1	2	3	3	3	2	4	3	6	5	7	6	5	4	6	7	4	6	5	5	6	4	3	5	4	5	7	6	6	5	6	7	6	5.25	5.66667	5.33333	4.2	6.33333	6	0.9656	2.32463	2.24467
801	4	2	3	3	3	3	2	4	3	6	4	6	6	4	6	6	5	5	5	4	6	6	5	4	5	4	4	4	4	6	6	6	5	5.33333	5.5	5	5.33333	4.4	4.66667	5.66667	0.298933	0.657967	0.196688
802	1	2	4	4	3	2	2	3	5	7	7	6	4	5	5	5	4	4	4	6	6	6	5	7	7	6	4	5	7	7	5	7	6	6.66667	4.75	4	6	5.8	6.33333	6	1.63227	2.32463	3.79442
803	1	2	4	4	4	2	2	2	4	6	5	6	2	3	2	2	5	4	3	4	4	5	4	6	5	4	4	3	2	3	7	7	6	5.66667	2.25	4	4.33333	4.6	2.66667	6.66667	0.632267	-1.34203	-0.848523
804	5	1	2	1	4	1	1	2	1	1	2	1	5	6	6	6	2	3	2	7	7	6	1	1	2	2	3	2	4	4	2	2	1	1.33333	5.75	2.33333	6.66667	1.8	3.33333	1.66667	-3.70107	-0.675367	2.49958
805	1	2	2	3	4	2	1	3	3	1	2	2	5	6	5	5	2	3	3	3	1	2	3	3	3	5	4	5	4	4	2	1	1	1.66667	5.25	2.66667	2	3.6	4.33333	1.33333	-3.36773	0.324633	-1.09328
806	3	1	4	2	4	2	1	3	3	2	3	1	3	3	2	2	3	2	2	2	3	2	3	1	2	3	1	5	7	7	1	2	3	2	2.5	2.33333	2.33333	2	6.33333	2	-3.0344	2.32463	-7.05387
807	1	2	2	3	5	3	2	3	4	5	5	6	6	7	6	7	5	5	3	2	3	2	1	2	1	2	2	7	7	5	3	5	5	5.33333	6.5	4.33333	2.33333	1.6	6.33333	4.33333	0.298933	2.32463	0.69491
808	2	1	2	2	6	2	2	1	3	4	5	6	4	2	2	3	1	4	3	2	2	2	7	7	6	7	5	2	1	4	4	6	6	5	2.75	2.66667	2	6.4	2.33333	5.33333	-0.0344	-1.67537	0.0576326
809	1	2	3	2	4	1	1	3	3	4	5	4	5	7	7	7	3	2	4	4	4	5	6	4	6	5	6	4	3	3	4	4	5	4.33333	6.5	3	4.33333	5.4	3.33333	4.33333	-0.701067	-0.675367	0.473477
810	1	1	2	3	6	1	1	3	3	5	4	5	7	6	7	6	5	6	7	3	4	2	6	4	7	6	6	5	3	4	7	6	7	4.66667	6.5	6	3	5.8	4	6.66667	-0.367733	-0.0087	0.00319928
811	4	2	2	2	4	1	2	3	4	3	4	4	5	4	5	5	3	2	1	6	4	6	2	2	4	3	2	2	3	2	3	3	2	3.66667	4.75	2	5.33333	2.6	2.33333	2.66667	-1.36773	-1.67537	2.29145
812	2	2	2	2	4	1	2	3	2	7	6	6	5	5	5	5	4	4	4	5	5	5	4	2	4	4	4	3	5	4	5	5	5	6.33333	5	4	5	3.6	4	5	1.29893	-0.0087	-0.0113007
813	1	1	3	2	4	1	2	3	3	4	6	6	5	5	6	5	4	5	5	4	4	5	4	2	2	3	2	2	3	2	5	5	7	5.33333	5.25	4.66667	4.33333	2.6	2.33333	5.66667	0.298933	-1.67537	-0.500823
814	5	2	3	2	4	1	2	3	3	6	4	6	4	4	6	4	6	6	7	6	4	5	4	2	5	3	4	5	3	5	7	5	7	5.33333	4.5	6.33333	5	3.6	4.33333	6.33333	0.298933	0.324633	0.0970437
815	1	2	2	3	5	3	1	4	3	6	6	5	5	4	4	6	5	6	6	4	5	4	4	5	5	4	3	5	5	6	4	5	5	5.66667	4.75	5.66667	4.33333	4.2	5.33333	4.66667	0.632267	1.32463	0.837522
816	3	1	4	3	4	1	1	3	4	6	7	7	7	5	7	6	4	4	5	7	6	7	3	5	4	5	4	7	6	5	2	3	2	6.66667	6.25	4.33333	6.66667	4.2	6	2.33333	1.63227	1.9913	3.25033
817	2	2	3	3	4	1	1	3	3	4	3	3	3	2	2	3	3	5	5	1	2	2	5	6	4	5	6	2	3	2	3	4	4	3.33333	2.5	4.33333	1.66667	5.2	2.33333	3.66667	-1.70107	-1.67537	2.84991
818	5	1	3	1	3	2	1	4	2	5	5	6	3	4	5	4	3	3	3	3	4	4	6	7	5	6	4	5	5	4	6	7	7	5.33333	4	3	3.66667	5.6	4.66667	6.66667	0.298933	0.657967	0.196688
819	1	2	4	6	5	1	2	3	4	3	5	5	5	6	6	4	6	4	4	2	2	3	6	6	4	5	6	2	2	4	2	3	2	4.33333	5.25	4.66667	2.33333	5.4	2.66667	2.33333	-0.701067	-1.34203	0.940855
820	4	1	3	2	4	1	1	2	4	4	4	5	6	6	6	4	3	3	3	3	5	4	5	4	6	5	6	3	4	5	6	6	5	4.33333	5.5	3	4	5.2	4	5.66667	-0.701067	-0.0087	0.00609928
821	4	2	1	3	1	2	1	5	4	5	4	4	6	6	6	5	3	3	4	4	6	6	4	4	4	6	5	4	4	5	6	5	5	4.33333	5.75	3.33333	5.33333	4.6	4.33333	5.33333	-0.701067	0.324633	-0.22759
822	1	2	4	3	4	2	1	4	4	7	4	6	5	6	7	6	3	3	4	5	5	5	5	5	5	5	3	4	6	6	4	4	4	5.66667	6	3.33333	5	4.6	5.33333	4	0.632267	1.32463	0.837522
823	2	2	2	3	4	1	1	3	4	6	6	4	4	5	5	5	5	4	7	6	4	5	4	3	2	3	3	4	3	5	5	4	6	5.33333	4.75	5.33333	5	3	4	5	0.298933	-0.0087	-0.00260072
824	3	2	2	3	4	2	1	3	3	1	2	1	6	6	7	5	2	2	2	7	7	6	6	7	5	7	7	4	5	5	3	2	2	1.33333	6	2	6.66667	6.4	4.66667	2.33333	-3.70107	0.657967	-2.43518
825	2	1	1	3	4	1	1	2	2	6	5	7	4	5	6	5	6	5	5	7	5	5	6	5	4	6	6	4	6	5	7	6	5	6	5	5.33333	5.66667	5.4	5	6	0.9656	0.9913	0.957199
826	3	2	2	3	4	2	1	3	3	5	5	6	4	5	6	6	4	3	3	4	4	5	4	5	5	6	2	3	3	2	5	5	5	5.33333	5.25	3.33333	4.33333	4.4	2.66667	5	0.298933	-1.34203	-0.401178
827	2	1	1	3	4	1	1	2	2	6	4	6	6	6	6	7	3	4	5	6	4	5	3	2	2	1	1	5	3	5	7	5	7	5.33333	6.25	4	5	1.8	4.33333	6.33333	0.298933	0.324633	0.0970437
828	4	2	3	2	4	1	1	3	4	4	6	6	3	5	5	5	5	5	5	5	5	5	6	6	5	3	5	5	5	3	6	6	6	5.33333	4.5	5	5	5	4.33333	6	0.298933	0.324633	0.0970437
829	2	2	2	3	4	1	1	3	4	6	4	6	6	6	6	6	4	6	4	4	4	5	6	4	4	6	4	3	3	4	3	2	2	5.33333	6	4.66667	4.33333	4.8	3.33333	2.33333	0.298933	-0.675367	-0.20189
830	2	1	3	2	4	1	1	3	4	4	4	5	5	7	5	6	4	5	5	5	4	5	4	5	7	5	6	4	5	4	6	4	4	4.33333	5.75	4.66667	4.66667	5.4	4.33333	4.66667	-0.701067	0.324633	-0.22759
831	2	2	3	2	4	1	1	3	4	4	5	5	4	5	5	6	1	2	1	6	6	6	5	5	5	3	4	3	5	4	5	6	5	4.66667	5	1.33333	6	4.4	4	5.33333	-0.367733	-0.0087	0.00319928
832	2	2	3	2	4	1	1	3	4	6	6	4	4	4	4	5	3	4	4	5	4	5	6	6	6	5	6	5	3	5	5	5	4	5.33333	4.25	3.66667	4.66667	5.8	4.33333	4.66667	0.298933	0.324633	0.0970437
833	1	2	1	2	1	1	1	2	3	3	3	3	4	5	5	5	4	4	4	6	6	6	3	3	3	2	4	5	7	7	5	7	6	3	4.75	4	6	3	6.33333	6	-2.0344	2.32463	-4.72923
834	5	1	3	2	4	1	1	3	3	6	5	6	4	5	4	4	6	4	5	6	6	7	5	3	3	4	3	5	4	5	5	5	4	5.66667	4.25	5	6.33333	3.6	4.66667	4.66667	0.632267	0.657967	0.41601
835	2	2	3	1	5	2	2	3	2	4	4	4	4	5	5	5	7	4	5	5	5	5	4	3	4	5	4	4	3	3	5	5	4	4	4.75	5.33333	5	4	3.33333	4.66667	-1.0344	-0.675367	0.698599
836	1	2	1	3	4	1	1	3	3	4	4	5	3	4	5	4	5	3	4	6	5	6	7	5	6	7	7	5	5	6	4	5	5	4.33333	4	4	5.66667	6.4	5.33333	4.66667	-0.701067	1.32463	-0.928656
837	3	2	1	3	3	3	2	4	3	5	5	3	5	7	7	6	3	3	3	6	5	6	5	4	6	5	6	7	5	6	6	7	5	4.33333	6.25	3	5.66667	5.2	6	6	-0.701067	1.9913	-1.39603
838	4	2	3	4	2	3	2	3	3	6	7	7	6	5	4	6	7	5	6	6	5	6	5	3	4	5	3	7	6	5	5	7	5	6.66667	5.25	6	5.66667	4	6	5.66667	1.63227	1.9913	3.25033
839	1	1	2	2	5	4	1	4	3	6	5	7	7	6	5	7	4	6	5	4	6	5	7	5	6	3	6	7	6	4	4	6	7	6	6.25	5	5	5.4	5.66667	5.66667	0.9656	1.65797	1.60093
840	1	1	4	2	4	2	1	4	3	6	7	6	7	6	7	6	3	4	4	6	7	5	6	5	7	6	7	6	7	6	6	7	6	6.33333	6.5	3.66667	6	6.2	6.33333	6.33333	1.29893	2.32463	3.01954
841	2	1	1	2	4	2	1	3	2	7	6	7	4	5	5	6	5	6	5	5	6	6	3	4	3	4	2	6	5	7	7	6	7	6.66667	5	5.33333	5.66667	3.2	6	6.66667	1.63227	1.9913	3.25033
842	4	1	1	2	4	2	1	5	3	4	3	3	6	6	5	5	2	3	4	4	4	4	7	6	6	5	4	4	3	4	3	4	3	3.33333	5.5	3	4	5.6	3.66667	3.33333	-1.70107	-0.342033	0.581822
843	2	2	2	1	4	1	1	5	2	5	6	7	2	5	6	6	5	6	5	6	2	5	5	6	5	6	4	3	4	4	5	5	3	6	4.75	5.33333	4.33333	5.2	3.66667	4.33333	0.9656	-0.342033	-0.330267
844	2	2	2	2	4	1	1	6	2	6	6	6	7	6	7	6	4	7	7	4	5	3	6	5	5	4	5	2	3	3	6	6	7	6	6.5	6	4	5	2.66667	6.33333	0.9656	-1.34203	-1.29587
845	2	1	2	2	4	1	2	3	3	4	4	3	5	7	6	6	6	5	6	6	4	4	5	5	5	4	6	6	4	6	3	3	3	3.66667	6	5.66667	4.66667	5	5.33333	3	-1.36773	1.32463	-1.81175
846	1	1	2	4	1	1	2	3	4	6	4	6	5	5	3	5	6	5	5	5	6	6	6	5	5	6	6	4	5	6	4	4	4	5.33333	4.5	5.33333	5.66667	5.6	5	4	0.298933	0.9913	0.296333
847	3	1	2	2	5	1	1	3	2	3	4	3	6	5	6	6	5	3	3	5	4	5	3	5	4	2	4	3	2	3	6	4	4	3.33333	5.75	3.66667	4.66667	3.6	2.66667	4.66667	-1.70107	-1.34203	2.28289
848	2	1	3	3	3	2	2	5	5	4	5	6	7	7	5	7	4	5	4	5	5	5	6	7	5	5	5	4	5	6	3	4	5	5	6.5	4.33333	5	5.6	5	4	-0.0344	0.9913	-0.0341007
849	1	1	3	3	4	2	1	4	3	6	5	6	6	5	6	4	6	4	5	6	6	7	3	5	3	3	5	5	4	3	5	5	4	5.66667	5.25	5	6.33333	3.8	4	4.66667	0.632267	-0.0087	-0.00550072
850	2	1	2	2	5	4	2	3	4	6	7	5	6	4	7	5	7	4	6	7	5	6	6	7	6	5	7	2	3	3	5	6	4	6	5.5	5.66667	6	6.2	2.66667	5	0.9656	-1.34203	-1.29587
851	2	1	3	3	6	2	1	6	3	7	5	6	6	7	5	7	6	5	7	7	5	7	5	5	7	4	6	7	3	4	6	4	6	6	6.25	6	6.33333	5.4	4.66667	5.33333	0.9656	0.657967	0.635333
852	1	2	3	2	6	2	1	4	2	6	7	5	5	7	6	4	7	6	4	3	3	4	6	7	5	7	4	6	7	5	7	4	6	6	5.5	5.66667	3.33333	5.8	6	5.66667	0.9656	1.9913	1.9228
853	3	2	1	1	4	2	1	4	2	1	1	2	4	3	3	2	2	2	1	2	1	3	1	1	3	2	3	7	5	6	2	2	3	1.33333	3	1.66667	2	2	6	2.33333	-3.70107	1.9913	-7.36993
854	2	2	5	2	3	3	2	4	3	5	6	5	6	4	4	5	4	5	5	5	6	7	4	5	4	5	5	7	5	6	5	7	5	5.33333	4.75	4.66667	6	4.6	6	5.66667	0.298933	1.9913	0.595266
855	1	2	4	2	6	4	2	3	2	5	5	6	5	4	4	4	4	3	3	4	4	5	5	4	5	6	5	3	5	4	6	7	6	5.33333	4.25	3.33333	4.33333	5	4	6.33333	0.298933	-0.0087	-0.00260072
856	2	1	4	2	4	1	1	3	3	6	5	6	5	4	5	5	5	4	5	5	4	6	3	4	2	3	2	5	6	6	4	5	7	5.66667	4.75	4.66667	5	2.8	5.66667	5.33333	0.632267	1.65797	1.04828
857	3	2	2	2	4	1	1	4	3	5	4	5	7	7	7	7	2	3	2	7	6	6	7	5	7	6	6	5	5	4	4	3	3	4.66667	7	2.33333	6.33333	6.2	4.66667	3.33333	-0.367733	0.657967	-0.241956
858	1	1	4	3	5	2	2	3	3	6	5	7	5	7	5	4	5	4	6	5	4	6	5	5	7	4	7	7	4	5	6	4	7	6	5.25	5	5	5.6	5.33333	5.66667	0.9656	1.32463	1.27907
859	4	1	2	2	6	3	1	4	2	1	1	1	7	5	7	5	2	1	1	3	4	3	1	2	1	1	3	7	6	7	1	2	2	1	6	1.33333	3.33333	1.6	6.66667	1.66667	-4.0344	2.65797	-10.7233
860	5	2	1	2	4	1	1	4	3	2	1	1	5	6	6	7	2	3	4	3	2	4	6	5	6	7	6	6	6	7	2	1	3	1.33333	6	3	3	6	6.33333	2	-3.70107	2.32463	-8.60362
861	2	2	3	2	6	3	2	3	4	7	7	6	2	3	4	2	6	6	7	7	6	7	7	6	7	5	6	7	6	6	7	6	3	6.66667	2.75	6.33333	6.66667	6.2	6.33333	5.33333	1.63227	2.32463	3.79442
862	1	1	2	5	1	4	2	3	3	5	6	6	5	6	6	6	3	2	2	4	4	4	3	3	5	5	4	5	5	6	4	4	5	5.66667	5.75	2.33333	4	4	5.33333	4.33333	0.632267	1.32463	0.837522
863	1	1	2	3	5	2	2	5	3	2	5	7	6	5	5	4	5	6	5	7	6	6	5	5	3	4	5	5	3	5	7	5	6	4.66667	5	5.33333	6.33333	4.4	4.33333	6	-0.367733	0.324633	-0.119378
864	2	2	3	2	5	2	1	3	3	5	6	5	5	5	6	5	2	3	2	5	4	5	5	4	4	3	4	5	6	4	6	5	6	5.33333	5.25	2.33333	4.66667	4	5	5.66667	0.298933	0.9913	0.296333
865	4	2	4	2	4	2	1	6	3	5	5	6	3	3	4	3	3	3	3	3	5	5	7	7	7	6	5	3	5	4	7	6	6	5.33333	3.25	3	4.33333	6.4	4	6.33333	0.298933	-0.0087	-0.00260072
866	4	2	2	1	4	2	2	3	1	4	6	5	3	2	2	2	5	5	6	4	5	5	5	6	2	4	4	4	3	4	4	4	5	5	2.25	5.33333	4.66667	4.2	3.66667	4.33333	-0.0344	-0.342033	0.0117659
867	1	2	4	3	6	2	1	4	3	5	7	7	4	3	1	1	5	6	4	5	6	7	6	4	5	6	5	3	3	4	5	5	5	6.33333	2.25	5	6	5.2	3.33333	5	1.29893	-0.675367	-0.877256
868	1	2	3	2	4	2	2	4	3	4	6	6	6	5	6	5	5	6	5	5	5	5	6	6	6	6	5	4	5	6	6	6	5	5.33333	5.5	5.33333	5	5.8	5	5.66667	0.298933	0.9913	0.296333
869	1	2	3	2	5	3	1	3	3	6	4	6	6	6	6	6	6	6	6	5	6	5	4	7	6	4	5	5	4	4	6	5	4	5.33333	6	6	5.33333	5.2	4.33333	5	0.298933	0.324633	0.0970437
870	2	1	4	2	3	2	1	4	3	6	6	4	5	6	6	6	5	4	5	4	5	6	5	6	5	6	5	5	5	6	5	6	6	5.33333	5.75	4.66667	5	5.4	5.33333	5.66667	0.298933	1.32463	0.395977
871	1	1	4	4	5	3	2	4	3	7	5	6	5	5	7	6	7	4	7	4	4	3	5	5	4	4	7	5	7	5	7	6	4	6	5.75	6	3.66667	5	5.66667	5.66667	0.9656	1.65797	1.60093
872	4	2	1	1	4	1	1	4	2	1	1	2	6	5	5	6	3	3	2	2	4	3	2	1	1	3	3	5	6	5	2	2	3	1.33333	5.5	2.66667	3	2	5.33333	2.33333	-3.70107	1.32463	-4.90256
873	4	1	1	1	4	1	1	4	2	6	6	6	2	3	4	5	6	6	5	4	5	3	5	4	4	5	3	4	3	5	3	4	3	6	3.5	5.66667	4	4.2	4	3.33333	0.9656	-0.0087	-0.00840072
874	2	2	2	1	4	2	1	3	3	5	7	6	6	3	5	5	6	5	5	2	1	3	2	3	2	2	2	2	1	1	1	1	2	6	4.75	5.33333	2	2.2	1.33333	1.33333	0.9656	-2.67537	-2.58333
875	1	1	2	4	5	2	2	2	4	6	5	7	6	6	5	6	5	6	6	7	6	7	6	5	6	6	4	5	6	5	6	6	6	6	5.75	5.66667	6.66667	5.4	5.33333	6	0.9656	1.32463	1.27907
876	1	2	2	5	2	3	2	2	2	6	4	6	6	6	6	6	6	6	6	6	5	5	6	5	4	6	6	6	6	4	6	6	6	5.33333	6	6	5.33333	5.4	5.33333	6	0.298933	1.32463	0.395977
877	2	2	2	3	1	1	2	3	4	5	6	7	6	7	5	6	6	5	6	6	5	6	6	5	6	6	3	5	6	5	5	7	6	6	6	5.66667	5.66667	5.2	5.33333	6	0.9656	1.32463	1.27907
878	1	2	1	5	1	3	2	2	4	4	6	6	5	5	6	6	5	6	5	5	6	5	4	6	5	6	5	6	5	5	6	6	5	5.33333	5.5	5.33333	5.33333	5.2	5.33333	5.66667	0.298933	1.32463	0.395977
879	1	2	3	3	5	3	2	3	3	5	7	7	2	3	2	4	4	5	6	5	5	5	4	4	6	5	6	2	2	2	7	5	6	6.33333	2.75	5	5	5	2	6	1.29893	-2.0087	-2.60917
880	3	2	2	2	4	2	2	3	2	5	6	5	4	2	2	3	4	4	4	4	4	5	3	4	4	2	2	4	6	6	4	4	4	5.33333	2.75	4	4.33333	3	5.33333	4	0.298933	1.32463	0.395977
881	1	2	4	5	2	2	2	1	3	7	7	5	6	6	4	4	2	6	6	2	3	2	2	6	5	4	6	4	6	6	4	6	5	6.33333	5	4.66667	2.33333	4.6	5.33333	5	1.29893	1.32463	1.72061
882	1	2	2	5	1	2	1	2	4	6	7	7	6	6	6	6	7	6	5	5	6	5	3	4	5	2	5	6	6	7	5	6	7	6.66667	6	6	5.33333	3.8	6.33333	6	1.63227	2.32463	3.79442
883	3	1	4	2	5	3	2	5	3	6	4	6	6	5	5	5	5	6	7	6	6	6	6	6	5	6	7	6	6	6	6	6	6	5.33333	5.25	6	6	6	6	6	0.298933	1.9913	0.595266
884	2	1	3	2	4	2	2	4	4	6	4	5	5	4	5	5	5	5	6	3	5	4	6	5	6	5	6	6	5	4	3	2	3	5	4.75	5.33333	4	5.6	5	2.66667	-0.0344	0.9913	-0.0341007
885	1	2	3	2	4	2	2	3	3	6	3	4	5	4	5	5	6	4	6	4	5	4	6	5	4	5	6	3	5	3	6	3	5	4.33333	4.75	5.33333	4.33333	5.2	3.66667	4.66667	-0.701067	-0.342033	0.239788
886	5	2	4	1	6	1	2	4	3	6	6	4	5	6	6	6	6	5	5	6	5	5	6	5	6	5	5	2	3	3	6	6	6	5.33333	5.75	5.33333	5.33333	5.4	2.66667	6	0.298933	-1.34203	-0.401178
887	1	1	2	3	4	2	2	3	3	6	6	5	5	4	4	4	4	4	5	5	6	5	5	5	2	4	5	7	5	7	4	4	4	5.66667	4.25	4.33333	5.33333	4.2	6.33333	4	0.632267	2.32463	1.46979
888	3	1	4	2	4	2	1	3	4	6	7	7	4	4	5	5	5	5	6	7	7	6	6	4	7	6	5	4	5	5	7	6	7	6.66667	4.5	5.33333	6.66667	5.6	4.66667	6.66667	1.63227	0.657967	1.07398
889	3	1	3	2	4	1	1	4	4	7	7	7	4	5	6	6	4	6	5	5	6	7	4	5	4	3	4	3	3	4	5	5	5	7	5.25	5	6	4	3.33333	5	1.9656	-0.675367	-1.3275
890	4	2	2	2	4	2	1	4	2	3	5	5	4	4	4	5	7	5	6	6	6	5	4	4	2	4	3	6	5	7	5	6	7	4.33333	4.25	6	5.66667	3.4	6	6	-0.701067	1.9913	-1.39603
891	3	2	4	3	4	1	1	5	3	6	6	5	6	7	7	6	7	6	7	5	4	5	5	6	7	5	7	6	5	6	6	6	5	5.66667	6.5	6.66667	4.66667	6	5.66667	5.66667	0.632267	1.65797	1.04828
892	5	2	1	1	6	2	1	5	2	2	3	4	6	5	5	6	3	4	3	1	2	1	6	5	4	5	4	2	2	2	3	2	2	3	5.5	3.33333	1.33333	4.8	2	2.33333	-2.0344	-2.0087	4.0865
893	1	1	2	3	5	2	1	2	4	7	6	5	5	4	5	5	4	4	6	6	6	6	3	2	2	3	2	5	6	4	4	4	4	6	4.75	4.66667	6	2.4	5	4	0.9656	0.9913	0.957199
894	2	1	3	2	4	2	1	3	3	4	4	5	5	4	6	6	3	5	3	5	3	4	6	6	6	5	4	3	4	5	4	3	4	4.33333	5.25	3.66667	4	5.4	4	3.66667	-0.701067	-0.0087	0.00609928
895	1	2	2	3	3	3	2	3	3	2	2	3	6	6	5	6	6	5	4	6	5	6	4	4	3	2	3	5	4	6	4	5	5	2.33333	5.75	5	5.66667	3.2	5	4.66667	-2.70107	0.9913	-2.67757
896	4	2	4	1	4	2	1	4	1	6	7	5	6	5	7	6	5	6	7	7	4	6	6	6	6	5	7	6	7	5	6	5	7	6	6	6	5.66667	6	6	6	0.9656	1.9913	1.9228
897	2	2	3	2	6	1	2	7	3	6	5	6	6	6	6	5	4	3	4	5	4	4	4	5	4	6	4	5	4	5	5	5	4	5.66667	5.75	3.66667	4.33333	4.6	4.66667	4.66667	0.632267	0.657967	0.41601
898	1	1	1	4	2	2	2	2	3	5	7	7	2	5	3	5	2	3	3	5	5	6	3	5	5	3	3	3	4	3	5	6	5	6.33333	3.75	2.66667	5.33333	3.8	3.33333	5.33333	1.29893	-0.675367	-0.877256
899	2	1	1	4	4	1	1	4	2	6	5	4	2	3	3	3	5	6	5	5	7	6	3	4	4	6	4	7	5	5	5	5	5	5	2.75	5.33333	6	4.2	5.66667	5	-0.0344	1.65797	-0.0570341
900	4	2	5	1	4	1	2	6	3	2	2	2	6	5	4	6	6	5	5	3	6	3	2	2	3	1	2	7	6	6	1	2	1	2	5.25	5.33333	4	2	6.33333	1.33333	-3.0344	2.32463	-7.05387
901	3	1	2	2	4	1	2	4	3	1	3	1	4	5	3	6	2	1	2	2	1	1	1	1	2	1	3	4	3	3	3	4	3	1.66667	4.5	1.66667	1.33333	1.6	3.33333	3.33333	-3.36773	-0.675367	2.27445
902	1	2	1	1	4	1	2	3	2	2	1	2	2	3	4	3	2	2	1	3	3	4	2	3	2	4	3	4	4	3	4	2	2	1.66667	3	1.66667	3.33333	2.8	3.66667	2.66667	-3.36773	-0.342033	1.15188
903	1	1	2	2	3	1	2	4	3	4	4	5	7	6	7	6	5	6	6	3	5	4	7	7	6	5	7	3	4	5	2	3	4	4.33333	6.5	5.66667	4	6.4	4	3	-0.701067	-0.0087	0.00609928
904	1	2	2	2	4	1	1	5	3	6	6	6	5	5	5	6	5	5	7	5	6	5	6	6	4	7	6	6	5	7	7	6	7	6	5.25	5.66667	5.33333	5.8	6	6.66667	0.9656	1.9913	1.9228
905	4	2	1	3	3	2	2	3	3	3	4	3	7	7	7	6	4	3	4	4	4	3	2	2	2	3	2	2	1	2	5	6	5	3.33333	6.75	3.66667	3.66667	2.2	1.66667	5.33333	-1.70107	-2.34203	3.98395
906	1	2	2	4	1	3	2	3	4	5	6	6	5	7	5	6	5	4	7	3	4	3	7	6	7	5	4	5	5	5	5	5	5	5.66667	5.75	5.33333	3.33333	5.8	5	5	0.632267	0.9913	0.626766
907	1	1	3	4	5	4	2	5	3	4	6	6	2	6	5	5	5	5	3	6	6	7	3	6	6	4	6	5	4	6	5	6	3	5.33333	4.5	4.33333	6.33333	5	5	4.66667	0.298933	0.9913	0.296333
908	5	1	1	3	4	1	2	2	1	5	4	5	6	5	6	6	4	4	3	3	4	5	2	3	4	3	4	4	5	3	3	4	5	4.66667	5.75	3.66667	4	3.2	4	4	-0.367733	-0.0087	0.00319928
909	1	1	2	4	1	2	2	3	3	5	5	5	5	5	5	6	3	2	4	3	4	5	6	6	4	5	6	4	3	3	4	4	5	5	5.25	3	4	5.4	3.33333	4.33333	-0.0344	-0.675367	0.0232326
910	3	2	1	2	4	1	2	5	3	6	5	5	7	6	7	6	6	6	7	3	5	4	7	7	6	5	7	6	5	5	2	3	4	5.33333	6.5	6.33333	4	6.4	5.33333	3	0.298933	1.32463	0.395977
911	5	1	5	4	1	1	1	6	2	2	2	2	7	5	5	7	3	3	3	4	4	3	2	3	1	2	2	3	4	5	5	5	4	2	6	3	3.66667	2	4	4.66667	-3.0344	-0.0087	0.0263993
912	2	1	3	1	4	1	1	4	2	6	6	6	7	6	6	5	5	4	7	6	5	5	4	4	3	4	3	6	5	6	2	3	2	6	6	5.33333	5.33333	3.6	5.66667	2.33333	0.9656	1.65797	1.60093
913	3	2	5	3	2	1	1	5	4	6	5	5	5	5	4	5	3	4	3	5	4	5	7	5	6	6	4	4	4	5	6	4	4	5.33333	4.75	3.33333	4.66667	5.6	4.33333	4.66667	0.298933	0.324633	0.0970437
914	1	2	3	3	4	1	2	4	4	6	4	6	5	5	6	5	5	4	4	5	5	5	5	6	7	7	6	4	5	5	5	4	5	5.33333	5.25	4.33333	5	6.2	4.66667	4.66667	0.298933	0.657967	0.196688
915	1	1	2	2	6	1	1	2	3	3	2	4	5	5	6	6	5	4	4	7	6	5	3	3	5	2	4	5	5	4	4	5	3	3	5.5	4.33333	6	3.4	4.66667	4	-2.0344	0.657967	-1.33857
916	2	1	4	3	4	1	1	2	3	4	4	5	2	4	4	2	5	3	4	3	4	6	6	4	6	6	5	5	3	4	4	5	3	4.33333	3	4	4.33333	5.4	4	4	-0.701067	-0.0087	0.00609928
917	3	2	4	2	4	1	1	4	4	2	3	2	7	5	5	6	7	6	4	7	6	5	7	7	6	7	5	4	5	6	6	6	6	2.33333	5.75	5.66667	6	6.4	5	6	-2.70107	0.9913	-2.67757
918	1	1	3	3	1	1	1	2	3	6	4	6	4	5	5	4	2	4	5	3	2	2	2	1	3	2	3	3	2	4	2	5	3	5.33333	4.5	3.66667	2.33333	2.2	3	3.33333	0.298933	-1.0087	-0.301534
919	1	1	1	2	4	1	1	2	3	6	7	6	3	2	3	3	4	5	4	5	6	6	6	4	5	5	6	3	4	5	5	5	4	6.33333	2.75	4.33333	5.66667	5.2	4	4.66667	1.29893	-0.0087	-0.0113007
920	3	2	4	3	4	1	1	4	4	6	5	6	4	5	5	5	5	4	4	5	5	5	2	4	3	3	3	4	4	4	7	6	6	5.66667	4.75	4.33333	5	3	4	6.33333	0.632267	-0.0087	-0.00550072
921	4	1	3	4	4	1	1	3	4	3	2	3	6	6	5	6	1	2	3	3	2	4	3	2	4	2	2	2	2	2	3	4	4	2.66667	5.75	2	3	2.6	2	3.66667	-2.36773	-2.0087	4.75607
922	1	2	4	4	5	1	1	3	3	6	5	6	6	5	6	7	5	4	5	5	7	6	6	5	4	6	6	7	5	5	5	5	4	5.66667	6	4.66667	6	5.4	5.66667	4.66667	0.632267	1.65797	1.04828
923	4	1	3	1	4	1	1	3	1	6	6	4	2	6	4	6	2	4	4	4	4	6	2	6	2	2	2	1	2	2	4	6	4	5.33333	4.5	3.33333	4.66667	2.8	1.66667	4.66667	0.298933	-2.34203	-0.700112
924	4	1	2	2	4	1	1	6	3	6	4	6	2	6	4	6	4	6	4	6	2	4	6	2	2	4	2	2	2	4	4	4	4	5.33333	4.5	4.66667	4	3.2	2.66667	4	0.298933	-1.34203	-0.401178
925	1	2	2	2	4	1	1	2	4	7	6	7	7	6	6	5	4	4	4	5	5	4	4	4	3	2	4	4	4	5	5	5	5	6.66667	6	4	4.66667	3.4	4.33333	5	1.63227	0.324633	0.529888
926	4	2	3	1	4	1	1	4	3	2	2	2	5	7	5	7	3	3	3	4	4	3	2	3	1	2	2	3	4	5	5	5	4	2	6	3	3.66667	2	4	4.66667	-3.0344	-0.0087	0.0263993
927	3	1	2	1	4	1	1	4	3	5	5	5	4	5	5	3	3	2	3	4	4	4	3	5	4	5	5	3	2	2	3	3	2	5	4.25	2.66667	4	4.4	2.33333	2.66667	-0.0344	-1.67537	0.0576326
928	2	2	4	2	4	1	1	3	3	5	4	4	6	6	5	6	4	5	4	4	3	4	4	3	4	5	4	3	2	2	6	6	7	4.33333	5.75	4.33333	3.66667	4	2.33333	6.33333	-0.701067	-1.67537	1.17454
929	2	1	4	2	4	1	1	6	2	5	5	5	5	5	5	6	4	3	2	3	3	2	7	6	7	5	6	4	6	5	6	6	7	5	5.25	3	2.66667	6.2	5	6.33333	-0.0344	0.9913	-0.0341007
930	3	2	2	2	4	1	1	5	2	5	4	5	2	3	4	2	3	3	4	4	4	4	5	7	6	7	6	4	5	6	4	4	5	4.66667	2.75	3.33333	4	6.2	5	4.33333	-0.367733	0.9913	-0.364534
931	2	2	2	4	3	2	2	2	3	4	4	4	4	4	4	5	6	6	5	5	5	5	2	5	4	3	5	3	2	2	5	5	5	4	4.25	5.66667	5	3.8	2.33333	5	-1.0344	-1.67537	1.733
932	3	1	2	2	3	1	1	3	3	5	5	4	7	5	5	6	6	4	5	6	4	4	7	6	5	7	6	4	5	5	2	3	2	4.66667	5.75	5	4.66667	6.2	4.66667	2.33333	-0.367733	0.657967	-0.241956
933	1	2	2	2	4	1	1	3	4	5	4	4	6	6	6	5	3	3	4	4	6	6	4	4	4	6	5	4	4	5	6	5	5	4.33333	5.75	3.33333	5.33333	4.6	4.33333	5.33333	-0.701067	0.324633	-0.22759
934	1	1	4	3	6	2	1	3	4	5	5	5	6	5	4	5	4	3	5	5	6	6	3	5	4	5	2	4	4	4	3	4	4	5	5	4	5.66667	3.8	4	3.66667	-0.0344	-0.0087	0.00029928
935	4	2	3	2	4	1	1	5	2	3	3	3	6	5	4	6	4	5	4	1	2	2	5	3	4	5	3	4	4	4	7	6	7	3	5.25	4.33333	1.66667	4	4	6.66667	-2.0344	-0.0087	0.0176993
936	2	2	3	3	4	1	2	3	2	4	6	6	4	5	7	5	4	7	5	4	5	4	4	5	7	5	6	4	4	5	5	6	5	5.33333	5.25	5.33333	4.33333	5.4	4.33333	5.33333	0.298933	0.324633	0.0970437
937	1	2	2	3	2	4	1	3	4	6	4	6	6	6	6	6	6	4	4	2	3	2	4	4	4	6	4	4	4	4	4	4	4	5.33333	6	4.66667	2.33333	4.4	4	4	0.298933	-0.0087	-0.00260072
938	1	1	2	3	3	3	1	4	4	6	6	4	7	6	1	5	6	4	6	5	4	4	5	5	3	4	4	3	2	3	5	5	4	5.33333	4.75	5.33333	4.33333	4.2	2.66667	4.66667	0.298933	-1.34203	-0.401178
939	3	2	1	1	4	1	1	6	4	6	6	6	5	4	5	5	7	6	6	4	5	3	6	6	6	5	7	6	6	5	6	6	7	6	4.75	6.33333	4	6	5.66667	6.33333	0.9656	1.65797	1.60093
940	1	2	4	3	3	2	1	4	4	5	4	5	4	6	5	5	4	3	4	7	6	6	4	3	5	3	5	5	5	4	4	3	3	4.66667	5	3.66667	6.33333	4	4.66667	3.33333	-0.367733	0.657967	-0.241956
941	2	2	1	1	4	1	2	4	2	4	3	3	4	3	4	3	6	5	6	6	7	6	7	6	6	6	4	3	4	3	4	3	6	3.33333	3.5	5.66667	6.33333	5.8	3.33333	4.33333	-1.70107	-0.675367	1.14884
942	1	2	1	4	6	2	1	2	3	6	4	6	4	4	4	4	4	4	4	6	6	7	4	6	5	5	4	4	4	4	4	4	4	5.33333	4	4	6.33333	4.8	4	4	0.298933	-0.0087	-0.00260072
943	4	2	3	3	4	1	1	2	4	6	7	6	6	6	6	5	5	5	5	5	5	5	6	7	4	5	7	5	7	5	5	6	6	6.33333	5.75	5	5	5.8	5.66667	5.66667	1.29893	1.65797	2.15359
944	4	1	2	1	4	1	1	5	2	6	5	6	2	2	2	3	5	4	6	4	4	4	6	7	5	7	5	3	2	3	7	7	5	5.66667	2.25	5	4	6	2.66667	6.33333	0.632267	-1.34203	-0.848523
945	1	2	4	1	4	1	1	3	3	4	6	6	6	6	6	6	7	5	7	7	7	6	4	6	6	5	6	6	6	5	6	6	6	5.33333	6	6.33333	6.66667	5.4	5.66667	6	0.298933	1.65797	0.495622
946	3	1	3	2	4	1	1	3	3	6	4	5	1	1	2	3	5	5	4	5	5	6	6	5	4	7	6	6	5	7	2	3	3	5	1.75	4.66667	5.33333	5.6	6	2.66667	-0.0344	1.9913	-0.0685007
947	1	1	2	4	4	2	1	2	2	1	2	2	3	4	3	4	2	3	3	3	2	1	3	2	2	1	2	3	1	2	2	3	1	1.66667	3.5	2.66667	2	2	2	2	-3.36773	-2.0087	6.76477
948	1	1	2	2	4	1	1	5	4	6	4	6	6	6	6	6	4	6	6	6	6	6	6	5	6	4	6	3	2	2	6	6	6	5.33333	6	5.33333	6	5.4	2.33333	6	0.298933	-1.67537	-0.500823
949	1	2	2	5	2	3	2	3	4	5	5	3	3	5	4	5	5	5	6	6	3	5	5	3	5	4	5	3	3	4	5	5	4	4.33333	4.25	5.33333	4.66667	4.4	3.33333	4.66667	-0.701067	-0.675367	0.473477
950	3	2	1	1	4	1	1	6	4	4	4	2	6	4	4	4	4	3	2	2	2	4	3	5	4	3	5	2	4	4	2	2	4	3.33333	4.5	3	2.66667	4	3.33333	2.66667	-1.70107	-0.675367	1.14884
951	1	2	4	3	3	2	1	4	4	6	5	6	2	3	2	2	5	4	3	4	4	5	4	6	5	4	4	3	2	3	7	7	6	5.66667	2.25	4	4.33333	4.6	2.66667	6.66667	0.632267	-1.34203	-0.848523
952	2	2	1	1	4	1	2	4	2	5	6	6	5	6	6	6	4	4	4	3	4	3	7	6	5	7	7	5	5	6	7	5	5	5.66667	5.75	4	3.33333	6.4	5.33333	5.66667	0.632267	1.32463	0.837522
953	1	2	1	4	6	2	1	2	3	6	6	4	4	4	4	4	4	6	4	4	6	4	5	4	6	4	4	4	4	4	4	4	4	5.33333	4	4.66667	4.66667	4.6	4	4	0.298933	-0.0087	-0.00260072
954	4	2	3	3	4	1	1	2	4	7	7	7	6	5	6	4	5	5	5	4	4	4	6	7	6	4	7	2	2	3	5	5	5	7	5.25	5	4	6	2.33333	5	1.9656	-1.67537	-3.2931
955	4	1	2	1	4	1	1	5	2	6	7	7	6	6	7	7	5	6	6	1	2	3	6	4	5	6	5	6	5	6	5	3	6	6.66667	6.5	5.66667	2	5.2	5.66667	4.66667	1.63227	1.65797	2.70624
956	1	2	4	1	4	1	1	3	3	6	5	6	6	6	6	6	7	7	5	6	7	7	7	6	7	5	7	6	5	6	6	6	6	5.66667	6	6.33333	6.66667	6.4	5.66667	6	0.632267	1.65797	1.04828
957	3	1	3	2	4	1	1	3	3	3	3	4	6	5	6	6	4	5	5	6	6	7	4	5	4	3	5	4	3	3	4	5	5	3.33333	5.75	4.66667	6.33333	4.2	3.33333	4.66667	-1.70107	-0.675367	1.14884
958	1	2	2	5	2	3	2	3	4	5	7	5	5	5	4	5	5	5	6	6	3	5	3	5	4	5	5	2	3	2	5	5	4	5.66667	4.75	5.33333	4.66667	4.4	2.33333	4.66667	0.632267	-1.67537	-1.05928
